# Supplementary material for: A smart secured framework for detecting and averting online recruitment fraud using ensemble machine learning techniques
Source: PeerJ Comput Sci. 2023 Feb 8;9:e1234. doi: 10.7717/peerj-cs.1234 (PMC10280442; doi:10.7717/peerj-cs.1234)
Supplement: Supplemental Information 1 [file peerj-cs-09-1234-s001.zip]

Archive with 2 entries (2 files):
- fake_job_postings.csv
- __MACOSX/._fake_job_postings.csv
