# Supplementary material for: A smart secured framework for detecting and averting online recruitment fraud using ensemble machine learning techniques
Source: PeerJ Comput Sci. 2023 Feb 8;9:e1234. doi: 10.7717/peerj-cs.1234 (PMC10280442; doi:10.7717/peerj-cs.1234)
Supplement: Supplemental Information 1 [file peerj-cs-09-1234-s001.zip › fake_job_postings.csv]

job_id	title	location	department	salary_range	company_profile	description	requirements	benefits	telecommuting	has_company_logo	has_questions	employment_type	required_experience	required_education	industry	function	fraudulent
1	Marketing Intern	US, NY, New York	Marketing		We're Food52, and we've created a groundbreaking and award-winning cooking site. We support, connect, and celebrate home cooks, and give them everything they need in one place.We have a top editorial, business, and engineering team. We're focused on using technology to find new and better ways to connect people around their specific food interests, and to offer them superb, highly curated informa…	Food52, a fast-growing, James Beard Award-winning online food community and crowd-sourced and curated recipe hub, is currently interviewing full- and part-time unpaid interns to work in a small team of editors, executives, and developers in its New York City headquarters.Reproducing and/or repackaging existing Food52 content for a number of partner sites, such as Huffington Post, Yahoo, Buzzfeed,…	Experience with content management systems a major plus (any blogging counts!)Familiar with the Food52 editorial voice and aestheticLoves food, appreciates the importance of home cooking and cooking with the seasonsMeticulous editor, perfectionist, obsessive attention to detail, maddened by typos and broken links, delighted by finding and fixing themCheerful under pressureExcellent communication …		0	1	0	Other	Internship			Marketing	0
2	Customer Service - Cloud Video Production	NZ, , Auckland	Success		90 Seconds, the worlds Cloud Video Production Service.90 Seconds is the worlds Cloud Video Production Service enabling brands and agencies to get high quality online video content shot and produced anywhere in the world. 90 Seconds makes video production fast, affordable, and all managed seamlessly in the cloud from purchase to publish. http://90#URL_fbe6559afac620a3cd2c22281f7b8d0eef56a73e3d9a31…	Organised - Focused - Vibrant - Awesome!Do you have a passion for customer service? Slick typing skills? Maybe Account Management? ...And think administration is cooler than a polar bear on a jetski? Then we need to hear you! We are the Cloud Video Production Service and opperating on a glodal level. Yeah, it's pretty cool. Serious about delivering a world class product and excellent customer ser…	What we expect from you:Your key responsibility will be to communicate with the client, 90 Seconds team and freelance community throughout the video production process including, shoot planning, securing freelance talent, managing workflow and the online production management system. The aim is to manage each video project effectively so that we produce great videos that our clients love.Key attr…	What you will get from usThrough being part of the 90 Seconds team you will gain:experience working on projects located around the world with an international brandexperience working with a variety of clients and on a large range of projectsopportunity to drive and grow production function and teama positive working environment with a great teamPay$40,000-$55,000Applying for this role with a VIDE…	0	1	0	Full-time	Not Applicable		Marketing and Advertising	Customer Service	0
3	Commissioning Machinery Assistant (CMA)	US, IA, Wever			Valor Services provides Workforce Solutions that meet the needs of companies across the Private Sector, with a special focus on the Oil &amp; Gas Industry. Valor Services will be involved with you throughout every step of the hiring process and remain in contact with you all the way through the final step of signing of the employment contract with your new employer. Valor Services was founded wit…	Our client, located in Houston, is actively seeking an experienced Commissioning Machinery Assistant that possesses strong supervisory skills and has an attention to detail. A strong dedication to safety is a must. The ideal candidate will execute all activities while complying with quality requirements and health, environmental, and safety regulations.	Implement pre-commissioning and commissioning procedures for rotary equipment.Execute all activities with subcontractor’s assigned crew that pertains to the discipline.Ensure effective utilization of commissioning manpower and consumables.Ensure the execution of vendor specialists' field activities with the assigned resources from the sub-contractor per vendor’s representative plans.Carry out equ…		0	1	0						0
4	Account Executive - Washington DC	US, DC, Washington	Sales		Our passion for improving quality of life through geography is at the heart of everything we do. Esri’s geographic information system (GIS) technology inspires and enables governments, universities and businesses worldwide to save money, lives and our environment through a deeper understanding of the changing world around them.Carefully managed growth and zero debt give Esri stability that is unc…	THE COMPANY: ESRI – Environmental Systems Research InstituteOur passion for improving quality of life through geography is at the heart of everything we do. Esri’s geographic information system (GIS) technology inspires and enables governments, universities and businesses worldwide to save money, lives and our environment through a deeper understanding of the changing world around them.Carefully …	EDUCATION: Bachelor’s or Master’s in GIS, business administration, or a related field, or equivalent work experience, depending on position levelEXPERIENCE: 5+ years of enterprise sales experience providing platform solutions to businessesDemonstrated experience in managing the sales cycle including prospecting, proposing, and closingAbility to adapt to new technology trends and translate them in…	Our culture is anything but corporate—we have a collaborative, creative environment; phone directories organized by first name; a relaxed dress code; and open-door policies.A Place to ThrivePassionate people who strive to make a differenceCasual dress codeFlexible work schedulesSupport for continuing educationCollege-Like CampusA network of buildings amid lush landscaping and numerous outdoor pat…	0	1	0	Full-time	Mid-Senior level	Bachelor's Degree	Computer Software	Sales	0
5	Bill Review Manager	US, FL, Fort Worth			SpotSource Solutions LLC is a Global Human Capital Management Consulting firm headquartered in Miami, Florida. Founded in January 2012, SpotSource has created a fusion of innovative service offerings to meet the increasing demand of today’s economy. We specialize in Talent Acquisition, Staffing, and Executive Search Services across various functions and in specific industries. Global Talent Trans…	JOB TITLE: Itemization Review ManagerLOCATION: Fort Worth, TX DEPARTMENT: Itemization ReviewREPORTS TO: VP Operations GENERAL DESCRIPTION:Responsible for the overall aspects of Itemization Review operations: Personnel Hiring, Quality Control of Process, Workflow, monitoring the tracking of and accountability of staff regarding production standards and department expectations.DUTIES AND RESPONSIBI…	QUALIFICATIONS:RN license in the State of TexasDiploma or Bachelors of Science in Nursing, requiredPast managerial experience, preferred6 + years’ experience as OR NurseExperience with facility bills helpfulStrong knowledge of ICD9/CPTKnowledge of Fee Schedules, Rules and R&amp;C GuidelinesMust be able to remain poised in stressful situationsHighly Motivated, Self-StarterExceptional organizationa…	Full Benefits Offered	0	1	1	Full-time	Mid-Senior level	Bachelor's Degree	Hospital & Health Care	Health Care Provider	0
6	Accounting Clerk	US, MD,				Job OverviewApex is an environmental consulting firm that offers stable leadership and growth and views employees as valuable resources. We are seeking a self-motivated, multi-faceted Accounts Payable Clerk to join our team in Rockville, MD and become an integral part of our continued success story. This position entails processing high volume of invoices and working in a fast pace environment; k…			0	0	0						0
7	Head of Content (m/f)	DE, BE, Berlin	ANDROIDPIT	20000-28000	Founded in 2009, the Fonpit AG rose with its international web portal ANDROIDPIT to the world's largest Android community. Every month over 18 Million Android and tech enthusiasts around the world log into ANDROIDPIT , where they know they'll find the latest and most innovative information about Android and Android-Apps in 6 different languages. Our business activities consist of close collaborat…	Your Responsibilities: Manage the English-speaking editorial team and build a team of best-in-class editorsSet up content creation schedules and ensure deadlines are adhered toResearch and write about the latest tech topics and news in relation to the Android ecosystemEnsure that the content on the site is of a consistently high qualityBe the face and voice of #URL_874846adb69d98865d05ec57ce2425d…	Your Know-How: University or college degree in journalism, media or other communication studiesProfessional experience in relevant fields, e.g. online editorial, community management, tech writing…Possession of contacts within key companies in the mobile industryExperience in leading &amp; motivating small teamsPassion for the Android world, honed writing skills with a personal flair, and willing…	Your Benefits: Being part of a fast-growing company in a booming industryFast decision-making thanks to flat hierarchies and clear structuresFreedom to unfold your own ideas &amp; creativity and to take over responsibility right from the startContinued growth in a successful, international team, which thrives in a familiar, but professional, working atmosphereFree drinks, table tennis, lunch cate…	0	1	1	Full-time	Mid-Senior level	Master's Degree	Online Media	Management	0
8	Lead Guest Service Specialist	US, CA, San Francisco			Airenvy’s mission is to provide lucrative yet hassle free full service short term property management all around the world. We combine the charm of your home with the amenities of a boutique hotel.Currently the short-term rental property management companies are run inefficiently thus having to charge owners 40-50% of monthly revenues. By using our pricing algorithm cross-platform listing technol…	Who is Airenvy?Hey there! We are seasoned entrepreneurs in the heart of San Francisco’s SOMA neighborhood. We are looking for someone who embodies an entrepreneurial spirit, pays strong attention to detail and wants to be a part of the next big thing. This business can feel like a circus at times, but we have an all-star team with a one of a kind culture. Get a little taste of it here.Airenvy is …	Experience with CRM software, live chat, and phones, including one year minimum of customer serviceYou heed the call of service and understand that you must have a flexible schedule. This includes being available during early mornings, late evenings, and weekends/holidaysBe super organized and care deeply about the detailsZendesk experience a bonus, but not required	Competitive Pay. You'll be able to eat steak everyday if you choose to. Health Insurance. We have vitamins and we're all relatively healthy so hopefully you don't need this.Piñata Parties. Yes we dance around with blindfolds on swing sticks. Why? Because its awesome!Snacks on Snacks. All the cooool start-ups are doing it. Karate Lessons. Really its just that in air ninja kicks are encouraged at a…	0	1	1						0
9	HP BSM SME	US, FL, Pensacola			Solutions3 is a woman-owned small business whose focus is IT Service Management using best of breed technology and implementing industry best practices following the ITIL® framework. We work extensively in the areas of planning, design, architecting, assessing, implementing and training on technology solutions.Solutions3 focus areas include: Enterprise Network &amp; Systems Management (architectu…	Implementation/Configuration/Testing/Training on:HP Service Health Reporter	MUST BE A US CITIZEN.An active TS/SCI clearance will be required.Additional Tools:HP BSM Applications: NNM, NA, OMi, OMW, Sitescope, etc… all beneficialSoft Skill Req's:Leadership, Strong Written &amp; Verbal CommunicationBeneficial:Knowledge and experience with other HP Software tools a big plus.Additional ITIL and IS20K knowledge/experience very helpful		0	1	1	Full-time	Associate		Information Technology and Services		0
10	Customer Service Associate - Part Time	US, AZ, Phoenix			Novitex Enterprise Solutions, formerly Pitney Bowes Management Services, delivers innovative document and communications management solutions that help companies around the world drive business process efficiencies, increase productivity, reduce costs and improve customer satisfaction. For almost 30 years, clients have turned to us to integrate and optimize their enterprise-wide business processe…	The Customer Service Associate will be based in Phoenix, AZ. The right candidate will be an integral part of our talented team, supporting our continued growth.Responsibilities:Perform various Mail Center activities (sorting, metering, folding, inserting, delivery, pickup, etc.)Lift heavy boxes, files or paper when neededMaintain the highest levels of customer care while demonstrating a friendly …	Minimum Requirements:Minimum of 6 months customer service related experience requiredHigh school diploma or equivalent (GED) requiredValid Driver's License and good driving record requiredPreferred Qualifications:Keyboarding and windows environment PC skills required (Word, Excel and PowerPoint preferred)Experience running mail posting equipment a plusExcellent communication skills both verbal an…		0	1	0	Part-time	Entry level	High School or equivalent	Financial Services	Customer Service	0
11	ASP.net Developer Job opportunity at United States,New Jersey	US, NJ, Jersey City		100000-120000		Position : #URL_86fd830a95a64e2b30ceed829e63fd384c289e4f01e3c93608b42a84f6e662dd# DeveloperJob Location :United States-New Jersey-Jersey CityUs work status required : EAD / Green Card / US Citizens Detailed Description#URL_86fd830a95a64e2b30ceed829e63fd384c289e4f01e3c93608b42a84f6e662dd# Developer with strong SQL &amp; VB.NET working in a highly effective software development team responsible for…	Position : #URL_86fd830a95a64e2b30ceed829e63fd384c289e4f01e3c93608b42a84f6e662dd# DeveloperJob Location :United States-New Jersey-Jersey CityUs work status required : EAD / Green Card / US Citizens Detailed Description#URL_86fd830a95a64e2b30ceed829e63fd384c289e4f01e3c93608b42a84f6e662dd# Developer with strong SQL &amp; VB.NET working in a highly effective software development team responsible for…	Benefits - FullBonus Eligible - YesInterview Travel Reimbursed – Yes	0	0	0	Full-time	Mid-Senior level	Bachelor's Degree	Information Technology and Services	Information Technology	0
12	Talent Sourcer (6 months fixed-term contract)	GB, LND, London	HR		Want to build a 21st century financial service?We're convinced that that there is a need for innovation in financial services and that current banks will not be the ones providing this. Instead this innovation will come from companies like TransferWise and we're on a hunt for great minds who think like we do.	TransferWise is the clever new way to move money between countries. Co-founded by Skype’s first employee and backed by some of planet's most experienced innovators, including Sir Richard Branson and PayPal founder Peter Thiel, we're disrupting the world of currency &amp; international money transfer. That means flipping a gazillion dollar industry on its head and taking power away from banks and …	We’re looking for someone who:Proven track record in sourcing across marketing, banking &amp; building a strong, steady pipelineStrong knowledge of internet sourcingFluent in converting passive candidates into new hiresExperience with using recruitment toolsAbility to multi-task and prioritise workloadPrior Applicant Tracking Systems (ATS) experienceWhat you’ll be doing:Manage your recruitment pi…	You will join one of Europe’s most hotly tipped startups with plenty of opportunities to grow and the chance to be part of our little revolution. This role lasts for 6 months with a possibility to become permanent depending on performance. You are invited to join our company holidays (which are completely insane), 2 days holiday per month, boxing yoga + our team lunches every Friday. Oh, and coff…	0	1	0						0
13	Applications Developer, Digital	US, CT, Stamford			Novitex Enterprise Solutions, formerly Pitney Bowes Management Services, delivers innovative document and communications management solutions that help companies around the world drive business process efficiencies, increase productivity, reduce costs and improve customer satisfaction. For almost 30 years, clients have turned to us to integrate and optimize their enterprise-wide business processe…	The Applications Developer, Digital will develop or participate in the development, support or migration of the web and intranet applications, along with other business applications that may be cloud or locally hosted. Our goal to make sure our applications are state of the art, available and content-rich. We also thrive to make sure all our users are satisfied and that all support requests are a…	Requirements:4 – 5 years’ experience in developing and deploying web applications.Solid understanding of SDLC.Knowledge of PHP, MySQL, SQL server and .netKnowledge in setting up application development environments (Internet and intranet)Knowledge of web application deployment and server configuration methodologiesKnowledge of content management systems and web analyticsAbility to troubleshoot ap…		0	1	0	Full-time	Associate	Bachelor's Degree	Management Consulting	Information Technology	0
14	Installers	US, FL, Orlando			Growing event production company providing staging, scenic, and drapery primarily in the state of Florida. We have a secondary location in Las Vegas and will soon be adding a third location in Southeast Florida. We are a small team passionate about creating high quality events and providing excellent customer service, both on show and in the office.	Event Industry Installers Needed!! (Orlando, FL - near Florida Mall)Do you want to work? Are you available on short notice? Are you willing to work days, weekends, or nights, even overtime without complaining? Are you a fast learner, team player, and possess strong organizational skills? We have installer positions available for qualified individuals.If you are afraid of hard work or getting dirt…	Valid driver's license,Somewhat Clean driving recordIf you can drive a box truck, even better! Dependable transportation to and from workAvailable to work long, Able to lift 65+ lbs.Ability to work well with others with a professional demeanorJob description: Loading/ unloading trucks, installing/ dismantling equipment, warehouse, job locations varies, however transportation is provided to job-si…		0	1	1	Full-time	Not Applicable	Unspecified	Events Services	Other	0
15	Account Executive - Sydney	AU, NSW, Sydney	Sales		Adthena is the UK’s leading competitive intelligence service for Google search advertisers. Adthena is loved by major brands and digital agencies alike and provides a great opportunity to work in the high growth adtech space. Our patent-pending technologies provide unparalleled accuracy for clients to understand their competitors’ keywords, budgets, spend, CPCs, Adcopy and more. We're profitable,…	Are you interested in a satisfying and financially rewarding role in a high growth technology company? You’ll work in a casual yet high energy environment alongside passionate people delivering the leading competitive intelligence solution to major global brands. With the continued rapid growth of digital marketing and PPC a huge opportunity exists to further expand the Adthena enterprise client …	You’ll need to be smart and passionate and have 2 years experience selling software/Saas ideally including familiarity with PPC and marketing technologies. Excellent presentation and communication skills as well an understanding of marketing technologies in enterprise organisations. You should be an entrepreneurial self-starter who is looking for a high growth technology environment and have stro…	In return we'll pay you well, give you some ownership in the company (stock options) and importantly provide you with excellent opportunities for advancement and professional development. Oh, and we’ll give you a new pair of Adidas trainers when you join.	0	1	0	Full-time	Associate	Bachelor's Degree	Internet	Sales	0
16	VP of Sales - Vault Dragon	SG, 01, Singapore	Sales	120000-150000	Jungle Ventures is the leading Singapore based, entrepreneur backed, venture capital firm, that funds and actively supports start-ups in scaling across Asia Pacific. We pride ourselves on leading investments with conviction.We invest in global start-ups that are solving problems relevant to Asia Pacific markets. We currently have investments in US, Singapore, India, Australia, Thailand, Malaysia,…	About Vault Dragon Vault Dragon is Dropbox for your physical stuff - a startup that is changing the aesthetic face of Singapore by creating more space in households and offices. We also save countless doctors, lawyers and professional services firms everyday from the catastrophe of document storage and management. Singapore Business Review magazine says we are one of the 20 hottest startups in Si…	Key Superpowers3-5 years of high-pressure sales experience, but if you absorb knowledge like a sponge and keep getting promoted we are flexiblePreferably mastery of both phone and field sales for both business and retail customersKnow the ins and outs of CRM'Get tech,' we are a tech company at heart. You know the finer points of PowerPoint formatting and how to install Dropbox yourself (Yes, seri…	Basic: SGD 120,000Equity negotiable for a rock starGround floor opportunity to make a difference and do things as Dean said "my way"Hire and train your own superhero sales team, the way you wantMassive degree of freedom to own and deliver resultsFree beer. What!	0	1	1	Full-time	Executive	Bachelor's Degree	Facilities Services	Sales	0
17	Hands-On QA Leader	IL, , Tel Aviv, Israel	R&D		At HoneyBook we’re re-imagining the events industry and building a product that is already changing the world for some of the top event planning celebrities in the nation. We’re a well-funded and growing team of 20, passionate about creating the happiest customers in the world. Inevitably this involves a lot of champagne and macaroons, but it’s always our gorgeously designed product that generate…	We are looking for a Hands-On QA Leader for our talented R&amp;D team, located in the Center of Tel Aviv.In this role you'll be responsible for leading and building our QA process. You will work closely with people across engineering, product, and community to help develop an amazing experience for our customers.	Previous experience in client &amp; server testingExperience in Leading QA team and processes Experience in Automation tools' usage and/or development - Must Proven experience with QA methodology, testing processes and documentation standards (STP, STD, STR)Proven strong technical skills; ability to deep dive into complex problems &amp; find their root causeGood understanding of internet technolo…		0	1	0	Full-time	Mid-Senior level		Internet	Engineering	0
18	Southend-on-Sea Traineeships Under NAS 16-18 Year Olds Only	GB, SOS, Southend-on-Sea			Established on the principles that full time education is not for everyone Spectrum Learning is made up of a team of passionate consultants with the drive for putting people who wish to grow themselves through education whilst working into long term and relevant job roles.We also are official re-sellers for The Institute of Recruiters/ Study Course professional courses in HR Practice, In-House Re…	Government funding is only available for 16-18 year olds.We have 10 vacancies for career driven, highly motivated individuals living in the Southend-On-Sea area.You will complete a 4 week traineeship before starting your apprenticeship in Customer Service. You will receive full training and support for the training provider.Please apply now and you will be invited to attend the open day.	16-18 year olds only due to government funding.Career prospects	Career prospects.	0	1	1						0
19	Visual Designer	US, NY, New York			Kettle is an independent digital agency based in New York City and the Bay Area. We’re committed to making digital do more — for both people and brands — because we believe the digital world offers more than meets the eye. Every online experience has the potential to change a life, a brand, or even change the world. And we carry this philosophy into each and every product we build.	Kettle is hiring a Visual Designer!Job Location: New York, NYKettle is a growing digital agency focused on delivering outstanding products, and we’ve been working hard to find equally outstanding talent. Our bold, passionate, and multi-disciplinary team advocates for users to the benefit of our clients. We’ve grown organically to 35+ employees in our brand new office in SoHo New York, with a grow…			0	1	0						0
20	Process Controls Engineer - DCS PLC MS Office - PA	US, PA, USA Northeast			We Provide Full Time Permanent Positions for many medium to large US companies. We are interested in finding/recruiting high quality candidates in IT, Engineering, Manufacturing and other highly technical and non-technical jobs.	Experienced Process Controls Engineer is required having responsibility to monitor the facility’s DCS operations and performance, provide technical support and troubleshooting and facilitate the development of programs for improvement.D - 176Job Responsibilities: Assist with configuration, installation, and maintenance of electronic microprocessor-based instrument control systems including, but n…	Must have 5 or more years of experience with DCS programming, troubleshooting, and maintaining DCS equipment experience.Ability to develop, analyzes, and troubleshoots scripts and queries.High proficiency in Microsoft applications (such as Word, Excel, PowerPoint and Outlook)Excellent written and verbal communication skills.Ability to read, write and speak in English.Excellent interpersonal skill…		0	0	0	Full-time					0
21	Marketing Assistant	US, TX, Austin			IntelliBright was created to leverage enterprise level online business practices to generate exclusive leads on behalf of our medium and small business clients across a wide variety of verticals. Our founder comes from a background where websites and online marketing programs utilize advanced analytics and conversion tactics to maximize revenue. Outside of these competitive industries, though, it…	IntelliBright is growing fast and is looking for a Marketing Assistant to join our team. Your invaluable input will help our small to midsize business clientele to achieve their greatest potential.WHY CHOOSE INTELLIBRIGHT?Our close knit team built a company that revolutionized our initial target industry. We are now applying our collected expertise to multiple new verticals. If you've ever wanted…	Job RequirementsAssist in creating client online marketing campaignsConduct research on various industry niches to determine potential partnership opportunities and make decisions on which websites are worth reaching out toReach out to individuals and organizations on behalf of our clients for promotionRun online optimization reports for our client's websitesMust have excellent interpersonal comm…		0	1	0					Marketing	0
22	Front End Developer	NZ, N, Auckland			Frustrated with the status quo?Like to re-imagine whats possible?Want to build awesome products?Then do something about it!Teknique is moving into a new phase of company growth - and we're looking for top notch people who want to be involved in something awesome!What we doWe are a visionary business specializing in the design and development of miniaturized wireless video camera systems used in A…	Want to be part of a globally focused tech team designing consumer products?Innovative ideas. Creative approaches. Insatiable curiosity. That's what we expect from a Front-End Web Developer at Teknique. Here, you'll be part of a fiercely collaborative technology team charged with creating amazing web platforms for our smart camera and video solutions. That means contributing to high-traffic websi…	You will most likely have:A solid mastery of modern web application development, including semantic HTML, CSS, REST, JavaScript, UI frameworks and libraries, browser-based wire-framing and prototyping, responsive design, progressive enhancement, performance optimisation techniques, and style guide documentation.Familiarity with enterprise-quality coding practices, including debugging and bug trac…	You will be part of an awesome team of innovators, creators, and do-ers that enjoy building new products the world hasn't seen yet.We encourage continual upskill and learning through supporting our employees at conferences and training events.And, we offer a creative team working environment in our modern office in Auckland, New Zealand, with bush views, free snacks and coffee machine, latest Mac…	0	1	0	Full-time	Mid-Senior level	Master's Degree	Consumer Electronics	Engineering	0
23	Engagement Manager	AE, ,	Engagement		Upstream’s mission is to revolutionise the way companies market to consumers through cutting edge technology. This is an opportunity to collaborate with like-minded people in an environment that embraces individual differences and diversity.We offer a challenging and stimulating environment in which employees have the opportunity to work on a vast range of complex projects at the forefront of tec…	The position reports to the Head of Engagement Management in the Mobile Operator Business Unit. It is a key role liaising between the client and Upstream’s internal execution capabilities – ensuring the timely and successful delivery of complex mobile marketing campaigns throughout the world. This role is ideal for a candidate with high potential who wishes to be rewarded for outstanding performa…	RequirementsThe ideal candidate will be bright, ambitious, self-driven, hard-working and flexible, and have the following qualifications:Excellent client-facing and internal communication skills in English and ArabicAble to perform under pressure and deliver results in a demanding and fast-paced environment that requires fresh thinking and innovationExcellent written and spoken communication skil…	Salary &amp; BenefitsThe opportunity to learn and grow in a world-class business environmentExciting and challenging work at the cutting edge of marketing and technologyInternational career development prospectsCompetitive remuneration and additional employee benefits	0	1	1	Full-time	Mid-Senior level	Bachelor's Degree	Telecommunications	Sales	0
24	Vice President, Sales and Sponsorship (Businessfriend.com)	US, CA, Carlsbad	Businessfriend.com	100000-120000	WDM Group is an innovative, forward thinking digital company aimed at bringing business executives up-to-date with the latest news, information and trends from across the globe.Aimed at informing, engaging, educating and interacting with business executives the world over, WDM Group’s products takes an in-depth look at inter-country relations, trade and tourism, prominent industries, success stor…	#URL_eda2500ddcedb60957fcd7f5b164e092966f8c4e8fb89ce70a16bea1545a297d#, an up and coming social media company, is seeking a VP, Sales and Sponsorship executive to be responsible for creating and selling branded, high-impact social media marketing and sponsorship programs for its key product, “The Ultimate Business App."#URL_eda2500ddcedb60957fcd7f5b164e092966f8c4e8fb89ce70a16bea1545a297d# combine…	Job Requirements:A reputation as a "go-getter" and "rainmaker ";Solid relationships with senior level marketing and advertising executives at relevant corporations located in or doing business in the social media arena;Key contacts with brand decision makers, media buyers, planners and senior media management;Demonstrated ability to develop and nurture relationships and work effectively at all le…	Businessfriend will offer a competitive six figure salary for this executive role as well as commission and stock options. We offer three weeks vacation to start as well as paid holidays. Additionally, we provide health, dental and vision insurance.	0	1	0	Full-time	Executive	Unspecified	Internet	Sales	0
25	Customer Service	GB, LND, London				We are a canary wharf based e-commerce company and are recruiting for a full time customer service administrator. This is a contractor role.The successful candidate will ideally have previous customer service experience and have good verbal and written communication skills.Duties includes-Telephone and email customer service-Processing information on database-General administrative task			0	0	0						0
26	H1B SPONSOR FOR L1/L2/OPT	US, NY, New York			i28 Technologies has demonstrated expertise in areas strategic to different business in varying verticals. I28 Technologies provides highly skilled Technology Consultants to meet the IT needs of our clients. The functional expertise gleaned from the experience of working for Fortune 500 companies has enabled the team @ I28 Technologies to provide professional service in the areas of Human Resourc…	Hello,Wish you are doing good... This is regarding job opportunity with i28 Technologies Corporation, USA. We are looking for IT professionals in different technologies/areas to cater the business needs of our clients located in USA. I am enclosing the details of our Organization Overview and Employee Benefits. You can go through this information and if you are interested please send me your upda…	JAVA, .NET, SQL, ORACLE, SAP, Informatica, Bigdata,OBIEE, Web Technologies and Java, Sharepoint		0	1	1						0
27	Marketing Exec	SG, ,	Marketing		If working in a cubical seems like your idea of hell then joining our awesome startup team might be the opportunity you’ve been waiting for.Come join the TradeGecko team, we’re a Singapore head-quartered company, we’re ventured backed and we’re growing fast.Our team comes from all corners of the globe, the founders are Kiwis, we've got Singaporeans, Dutch, Filipino, Australians, Argentinians, the…	We are currently expanding our Marketing Department and we are looking to hire a Content Marketeer with a flair for developing relations with media, partners and customers.The main areas of responsibility will be:- Content creation (priority for earned media and support for owned media)- Database creation and relationship management with bloggers for guest posting and with journalists for PR- Com…	This position is Junior to Mid level. Ideally, you should have:- curiosity and willingness to constantly learn- a ton of ambition- storytelling talent- interest and ability to connect with high-level business people and journalists, and to nurture business relationships in time- a very good level of English- a Content portfolio (ideally articles written and published on business blogs and media)-…	We are looking for Singaporean residents or internationals able to relocate to Singapore immediately.The benefits- Being part of a fast-growing startup with a young, ambitious and international team- In-house trainings on Content Marketing and SEO to boost your development- Working with the latest marketing tools to help you do your job better and faster- The opportunity to address a global market	0	1	0	Full-time	Associate		Online Media	Marketing	0
28	HAAD/DHA Licensed Doctors Opening in UAE	AE, AZ, Abudhabi	Medical		We the Medical Recruitment Team of Roland and AssociatesRoland &amp; Associates is a Corporate Recruitment Organization providing solutions to Global MNC’s for the past 11 yearsWe specialize in High end Recruitments in IT, Telecom, Embedded, Chip Design and Non-IT (Manufacturing, Engineering, Oil &amp; Gas, Infrastructure, BFSI, FMCG, Automobile,Aeronautics, Pharmaceutical, Healthcare and Life-Sc…	HAAD/DHA Licensed Doctors Opening in UAEWe the medical recruitment team of Roland and Associates...We have a wonderful job opportunity for HAAD Licensed specialist doctors with one of the leading healthcare groups in AbuDhabi-UAERequirementsEndocrinologistGastroenterologistCardiologistNeurologistUrologistGynecologist (Female)Dermatologist (Female)Radiologist PediatricianOrthopedic surgeonInternal…	RequirementsEndocrinologistGastroenterologistCardiologistNeurologistUrologistGynecologist (Female)Dermatologist (Female)Radiologist PediatricianOrthopedic surgeonInternal MedicineGeneral SurgeonNeonatologistCandidate should have DHA/HAAD License	Our client is one of the reputed and leading Health Care Group in UAE, which assures you good standard of living and assured career growth.	0	1	0	Full-time	Associate	Master's Degree	Hospital & Health Care	Health Care Provider	0
29	Talent Management Process Manager	US, MO, St. Louis			We Provide Full Time Permanent Positions for many medium to large US companies. We are interested in finding/recruiting high quality candidates in IT, Engineering, Manufacturing and other highly technical and non-technical jobs.	(We have more than 1500+ Job openings in our website and some of them are relevant to this job. Feel free to search it in the website and apply directly. Just Click the “Apply Now” and you will redirect to our main website where you can search for the other jobs.)Job Responsibilities:The TMO Manager will be a “Hands on” Manager responsible for:Designing, building and automating talent management …			0	0	0	Full-time			Management Consulting		0
30	Customer Service Associate	CA, ON, Toronto			Novitex Enterprise Solutions, formerly Pitney Bowes Management Services, delivers innovative document and communications management solutions that help companies around the world drive business process efficiencies, increase productivity, reduce costs and improve customer satisfaction. For almost 30 years, clients have turned to us to integrate and optimize their enterprise-wide business processe…	The Customer Service Associate will be based in Toronto, ON. The right candidate will be an integral part of our talented team, supporting our continued growth.Responsibilities:Perform various Mail Center activities (sorting, metering, folding, inserting, delivery, pickup, etc.)Lift heavy boxes, files or paper when neededMaintain the highest levels of customer care while demonstrating a friendly …	Minimum Requirements:Minimum of 1 year customer service related experience requiredHigh school diploma or equivalent (GED) requiredPreferred Qualifications:Keyboarding and windows environment PC skills required (Word, Excel and PowerPoint preferred)Minimum of six months customer service related experience requiredExperience running mail posting equipment a plusExcellent communication skills both …		0	1	0	Full-time	Entry level	High School or equivalent	Consumer Services	Administrative	0
31	Customer Service Technical Specialist	US, MA, Waltham			Novitex Enterprise Solutions, formerly Pitney Bowes Management Services, delivers innovative document and communications management solutions that help companies around the world drive business process efficiencies, increase productivity, reduce costs and improve customer satisfaction. For almost 30 years, clients have turned to us to integrate and optimize their enterprise-wide business processe…	The Customer Service Technical Specialist will be based in our Waltham, MA client location. The right candidate will be an integral part of our talented team, supporting our continued growth. Responsibilities:Identify objective data and enter ("key what you see") at a high level of productivity and accuracyPerform data entry task from a paper and/or document imageUtilize system functions to perfo…	Qualifications:Minimum of 6 months customer service related experience requiredExperience performing data entry, word processing, remittance processing or related functionsProficient Keyboarding skills required - 7,000 keystrokes per hour alphanumeric, 12,000 keystrokes per hour numeric, with high accuracy levelsExperience in scanning/imaging requiredExperience with Fujitsu and/or Kodak scanners …		0	1	0	Full-time	Entry level	High School or equivalent	Computer Software	Customer Service	0
32	Software Applications Specialist	US, KS,		50000-65000		Day to Day-Install, upgrade and configure web-based applications:Gathering, evaluating, and organizing client deliverablesModifying HTML, CSS or JSP pages as necessaryPrepping technical client site environment to achieve successful implementation. Maintenance of templates and tools usedPerforming software release upgradesProviding on-call (after hour) Data Center technical support.	Must Have's3+ years of experience with web-based applications, and a demonstrated ability for learning and applying new technologies in a fast-paced environment with tight deadlinesGood organizational, analytical mind, great sense of humor and strong communication skills Experience with network troubleshooting; and web-development tools such as SQL, JavaScript, HTML, CSS and XML with knowledge of…	Medical, Dental, Vision, Life, Disability, Pre-Tax Section 125 plans, 401k retirement and profit sharing plan, and paid time off. Paid time off includes holidays, vacation, and floating holiday time.Other perks include casual dress, free parking, wellness incentives, and company events.	0	1	0	Full-time	Associate	Unspecified	Computer Software	Engineering	0
33	Craftsman Associate	US, WA, Everett	Field		We are an award-winning team of professionals, providing the very best value for glass shower enclosures, designer closets, storefronts, glazing, and mirrors in Western Washington, with world class service and quality that are both Faster &amp; Better.AAA KARTAK is family owned and operated, serving Western Washington homeowners and building contractors since 1956.	Construction: Entry-Level Craftsman Associate Position We are a well-established specialty contractor in Everett, looking for 2 talented individuals with an eye for detail ready to enroll in a paid craftsman-training program. You get in on the ground floor in a career with tons of potential with a company that offers strong job security, excellent benefits and treats you with respect.Benefits: Wo…	Requirements: (Please do not apply if you do not meet ALL of these.)- Pass “fit for duty” physical exam, plus drug, marijuana, and criminal background check.*- Strong basic math skills.- Works well on a team.- The character trait of honesty.- Good references.- Ability to see well and identify small flaws in material.- Ability to work easily with 70 lbs and occasionally lift 90-120 lbs.- Ability t…	Benefits: Hourly plus commissions. Work with a great team of people in a positive, encouraging, and family-oriented environment. Medical plan includes dental, vision, and life insurance. 2 Week’s Annual Vacation/Sick Leave that accrues daily after six weeks training, Six Paid Holidays, opportunity for Bonuses and more.	0	1	1	Full-time	Entry level	Unspecified	Construction	Other	0
34	Completion Engineer	US, CA, San Ramon			Valor Services provides Workforce Solutions that meet the needs of companies across the Private Sector, with a special focus on the Oil &amp; Gas Industry. Valor Services will be involved with you throughout every step of the hiring process and remain in contact with you all the way through the final step of signing of the employment contract with your new employer. Valor Services was founded wit…	About the CompanyThis is an amazing job opportunity with one of the most robust companies in the Energy Industry! Opportunities for advancement are extensive as the company is currently growing and looking for outstanding employees to grow with it. Strong compensation and benefits packages are available for qualified candidates who want to join the largest player in the Bakken Shale and leader in…	Education:Bachelor of Science in Petroleum Engineering or a related field is required.Experience:Ten years of related experience or the equivalent combination of education and experience is required. Experience with Wellview is a plus.A valid state operator’s license is required.* Military experience is highly valued by the employer; candidates with military experience can expect some flexibility…		0	1	1	Full-time		Bachelor's Degree	Oil & Energy	Engineering	0
35	I Want To Work At Karmarama	GB, LND,	All		At Karmarama we have a unique hiring policy: nice, talented and decent people who genuinely want to do what's right for their clients. Or 'keine wixer bitte' as our German friends say.We believe in good works. We put our clients at the heart of everything we do and only focus on doing what's right to help them win.We're always glad to meet nice, talented people. So if that's you and you're intere…	Didn't see a role for you? Don't fret. We’re always looking for talented people to join our team. Send us your CV or portfolio if you are interested.	Hey!Thanks again for applying to Karmarama and showing your interest in our company. We do receive a high volume of CVs so it does take us a while to reply. However if you haven't heard from us in 14 days unfortunately it means that you have been unsuccessful this time around. But please don't let that bring you down. We have new roles very often so please feel encouraged to apply again.		0	1	1	Full-time			Marketing and Advertising		0
36	English Teacher Abroad	US, NY, Saint Bonaventure			We help teachers get safe &amp; secure jobs abroad :)	Play with kids, get paid for it Love travel? Jobs in Asia$1,500+ USD monthly ($200 Cost of living)Housing provided (Private/Furnished)Airfare ReimbursedExcellent for student loans/credit cardsGabriel Adkins : #URL_ed9094c60184b8a4975333957f05be37e69d3cdb68decc9dd9a4242733cfd7f7##URL_75db76d58f7994c7db24e8998c2fc953ab9a20ea9ac948b217693963f78d2e6b#12 month contract : Apply today	University degree required. TEFL / TESOL / CELTA or teaching experience preferred but not necessaryCanada/US passport holders only	See job description	0	1	1	Contract		Bachelor's Degree	Education Management		0
37	Graduates: English Teacher Abroad	US, NY, Yonkers			We help teachers get safe &amp; secure jobs abroad :)	Play with kids, get paid for it :-)Love travel? Jobs in Asia$1500 USD + monthly ($200 Cost of living)Housing providedAirfare ReimbursedExcellent for student loans/credit cardsGabriel Adkins : #URL_ed9094c60184b8a4975333957f05be37e69d3cdb68decc9dd9a4242733cfd7f7##URL_75db76d58f7994c7db24e8998c2fc953ab9a20ea9ac948b217693963f78d2e6b#	University degree required. TEFL / TESOL / CELTA or teaching experience preferred but not necessaryPositive attitude required. Canada/US passport only	See job description	0	1	0	Contract		Bachelor's Degree	Education Management		0
38	PROJECT MANAGER	US, TX, HOUSTON				we are looking for a Project Manager. The Project Manager works within the Project Management Department, which is responsible for the management of offshore projects, executed for major oil and gas exploration companies worldwide. The Project Manager manages projects in compliance with the applicable management systems and in such a way that they are delivered on time and within budget, to the h…			0	0	0	Full-time	Mid-Senior level	Bachelor's Degree	Oil & Energy	Engineering	0
39	Art Director	IN, AP, Hyderabad	Design		We're an emerging technology agency, and we build breakthrough products through user-centered design. We're building a team of the brightest minds in creative, engineering, and business because we love working with smart people.	You love clients and getting to be a conduit for communication. You love what feels like magic when something beautiful is created to solve a business goal and meet a user’s need. You love working with other designers across a variety of projects. You don’t shy away from difficult conversations, and you are a natural mentor. Creating visual designs in a fast-paced environment means bringing a str…	We want you if you have:3+ years of interactive visual design experienceStrong conceptual skills and the desire to solve complex design problemsEnough technical experience that you can comfortably express and react to the technical and user interface limits of mobile and touch interfacesExperience working with a Lean UX process in an agile environmentExpert level knowledge of relevant industry to…	Why work for Mutual Mobile? We craft beautiful mobile interfaces and solve complex software challenges. Clients such as Audi, Cisco, Jaguar Land Rover and Google come to us for our deep experience in mobile--from establishing a mobile strategy that provides impactful business value, to building those solutions from the ground up. We bring together the brightest minds in creative, engineering, and…	0	1	1	Full-time	Mid-Senior level		Computer Software	Design	0
40	Receptionist/Customer Service Technical Specialist	US, IL, Chicago			Novitex Enterprise Solutions, formerly Pitney Bowes Management Services, delivers innovative document and communications management solutions that help companies around the world drive business process efficiencies, increase productivity, reduce costs and improve customer satisfaction. For almost 30 years, clients have turned to us to integrate and optimize their enterprise-wide business processe…	The Receptionist will be based in Chicago, IL. The right candidate will be an integral part of our talented team, supporting our continued growth.Responsibilities include but are not limited to: Providing reception services, coverage and being the liaison for the scheduling and maintenance of conference duties.We are looking for team players who are proactive and are willing to do “whatever it ta…	Required Qualifications:High School diploma or equivalent (GED) requiredMinimum of 1 year customer service related experience requiredComputer proficiency in email environments, MS Office, OutlookStrong organizational and administrative skills requiredAbility to communicate both verbally and written with customers and client personnelExperience coordinating and designating work to employeesAbilit…		0	1	0	Full-time	Entry level	High School or equivalent	Financial Services	Administrative	0
41	English Teacher Abroad	US, PA, Kutztown			We help teachers get safe &amp; secure jobs abroad :)	Play with kids, get paid for it Love travel? Jobs in Asia$1,500+ USD monthly ($200 Cost of living)Housing provided (Private/Furnished)Airfare ReimbursedExcellent for student loans/credit cardsGabriel Adkins : #URL_ed9094c60184b8a4975333957f05be37e69d3cdb68decc9dd9a4242733cfd7f7##URL_75db76d58f7994c7db24e8998c2fc953ab9a20ea9ac948b217693963f78d2e6b#12 month contract : Apply today	University degree required. TEFL / TESOL / CELTA or teaching experience preferred but not necessaryCanada/US passport holders only	See job description	0	1	1	Contract		Bachelor's Degree	Education Management		0
42	English Teacher Abroad	US, CA, Sacramento			We help teachers get safe &amp; secure jobs abroad :)	Play with kids, get paid for it Love travel? Jobs in Asia$1,500+ USD monthly ($200 Cost of living)Housing provided (Private/Furnished)Airfare ReimbursedExcellent for student loans/credit cardsGabriel Adkins : #URL_ed9094c60184b8a4975333957f05be37e69d3cdb68decc9dd9a4242733cfd7f7##URL_75db76d58f7994c7db24e8998c2fc953ab9a20ea9ac948b217693963f78d2e6b#12 month contract : Apply today :-)	University degree required. TEFL / TESOL / CELTA or teaching experience preferred but not necessaryCanada/US passport holders only	See job description	0	1	1	Contract		Bachelor's Degree	Education Management		0
43	Jr. Developer	US		40000-50000		Entry level Software DeveloperLocation : Atlanta, GeorgiaExperience : 1-2 yearsExperience in a production web environment implementing mission critical services.Development of Web Server side PHP in LAMP environments Having experience with XHTML / CSS/ Javascript ia a plus, Knowledge in any of the JavaScript Frameworks and supportive technologiesFamiliarity with Debian Linux,OS X, Ubuntu			0	0	0	Full-time	Entry level	Bachelor's Degree	Computer Software	Engineering	0
44	Customer Service Associate Receptionist	US, MD, Columbia			Novitex Enterprise Solutions, formerly Pitney Bowes Management Services, delivers innovative document and communications management solutions that help companies around the world drive business process efficiencies, increase productivity, reduce costs and improve customer satisfaction. For almost 30 years, clients have turned to us to integrate and optimize their enterprise-wide business processe…	The Customer Service Associate will be based in Columbia, MD. The right candidate will be an integral part of our talented team, supporting our continued growth.Responsibilities:Answering phones and providing callers with professional, courteous and prompt assistance.Collect and document lobby activity and metricsModerate to complex clerical and administrative assignmentsSubmit and follow up with…	Minimum Requirements:Minimum of 6 months customer service related experience requiredHigh school diploma or equivalent (GED) requiredPreferred Qualifications:Keyboarding and windows environment PC skills required (Word, Excel and PowerPoint preferred)Able to maintain constant communication with supervisor and clientsExcellent communication skills both verbal and writtenLifting up to 55 lbs with o…		0	1	0	Full-time	Entry level	High School or equivalent	Consumer Services	Customer Service	0
45	Customer Service Team Lead	US, OK, Tulsa			Novitex Enterprise Solutions, formerly Pitney Bowes Management Services, delivers innovative document and communications management solutions that help companies around the world drive business process efficiencies, increase productivity, reduce costs and improve customer satisfaction. For almost 30 years, clients have turned to us to integrate and optimize their enterprise-wide business processe…	We are currently seeking a Customer Service Team Lead. The right candidate will be an integral part of our talented team, supporting our continued growth. This position will be located in our Tulsa, OKlocation.Responsibilities include, but are not limited to:Must be proficient in Microsoft Office toolsCreate and consolidate data from Excel SpreadsheetsReview and update proceduresWritten communica…	Required Qualifications:High school diploma or equivalent (GED) requiredMinimum of three months customer service related experience preferred.Demonstrated knowledge and experience in a related functional area preferred.Skills and Attributes:Computer skills a must – Proficient with email, Microsoft Office, instant messaging and multiple inventory software programs will be used on a daily basis.Abl…		0	1	0	Full-time	Entry level	High School or equivalent	Computer Software	Customer Service	0
46	Inside Sales Professional-Omaha	US, NE, Omaha			ABC Supply Co., Inc. is the nation’s largest wholesale distributor of roofing and one of the largest distributors of siding, windows, and other exterior building products. Since our start in 1982, we've grown to become a national organization with over 450 locations in 45 states. Our mission is to be the biggest, best, and easiest service company distributing exterior building products. We fulfil…	As a Sales Representative, you will provide assistance to our customers as they purchase the materials and tools they need for a wide variety of roofing, siding, and window/door replacement projects. From the moment you greet customers until their sales have been finalized, you will provide them with the best in customer service and exterior building supply expertise.Your specific duties as a Sal…	As a Sales Representative, you must have the ability to provide superior customer service and to go the extra mile to determine and provide exactly what each customer needs. It helps if you have experience with exterior building supplies so that you are familiar with the various products and associated contractor terminology. As a Sales Representative, you will also need to be self-motivated with…	Your benefits package as a Sales Representative may include:Health, dental, and vision coverageLife insurance401(k)Flex spendingBonus opportunities2 weeks vacation after first full year of employmentPersonal daysSick daysPaid holidays	0	1	0	Full-time			Building Materials	Sales	0
47	Entry Level	EG, C,			History &amp; Background The Bank started its activities in Feb. 1985 at the time when the economic arena was characterized by major developments, a matter which gave the bank mission special significance, as Egypt was suffering at that time from great pressures on its balance of payments. This was apart from the rising deficit of the balance of trade. Consequently, the external debt problem star…	We offer diversified opportunities in various fields including but not limited to- Corporate Banking.- SME'S.- Branches Network Retail and Marketing-corporate banking .	-0-1 years experience English Bachelor in commerce ,Business Administration ,Economics or its Equivalent- Excellent Computer Skills - Very good communication &amp; interpersonal skills.		0	0	0	Full-time	Entry level	Bachelor's Degree	Banking		0
48	Customer Service Associate	US, TN, Brentwood			Novitex Enterprise Solutions, formerly Pitney Bowes Management Services, delivers innovative document and communications management solutions that help companies around the world drive business process efficiencies, increase productivity, reduce costs and improve customer satisfaction. For almost 30 years, clients have turned to us to integrate and optimize their enterprise-wide business processe…	The Customer Service Associate will be based in Brentwood, TN. The right candidate will be an integral part of our talented team, supporting our continued growth.Key responsibilities:Operate SwitchboardCreate labels, assemble outgoing packages, and not computer systemData entryGreet visitors and general clerical duties.Perform various Mail Center activities (sorting, metering, folding, inserting,…	Minimum Requirements:High school diploma or equivalent (GED) requiredMinimum of 1 year customer service related experience requiredDesired Skills:Ability to communicate both verbally and written with customers and company personnel requiredComputer proficiency in email environments, MS Word/Excel or similar programs preferredAbility to handle multiple projects simultaneouslyStrong organizational …		0	1	0	Full-time	Entry level	High School or equivalent	Financial Services	Administrative	0
49	English Teacher Abroad	US, OH, Kent			We help teachers get safe &amp; secure jobs abroad :)	Play with kids, get paid for it Love travel? Jobs in Asia$1,500+ USD monthly ($200 Cost of living)Housing provided (Private/Furnished)Airfare ReimbursedExcellent for student loans/credit cardsGabriel Adkins : #URL_ed9094c60184b8a4975333957f05be37e69d3cdb68decc9dd9a4242733cfd7f7##URL_75db76d58f7994c7db24e8998c2fc953ab9a20ea9ac948b217693963f78d2e6b#12 month contract : Apply today	University degree required. TEFL / TESOL / CELTA or teaching experience preferred but not necessaryCanada/US passport holders only	See job description	0	1	1	Contract		Bachelor's Degree	Education Management		0
50	Customer Service Team Lead	US, NH, Dover			Novitex Enterprise Solutions, formerly Pitney Bowes Management Services, delivers innovative document and communications management solutions that help companies around the world drive business process efficiencies, increase productivity, reduce costs and improve customer satisfaction. For almost 30 years, clients have turned to us to integrate and optimize their enterprise-wide business processe…	We are currently seeking a Customer Service Team Lead. The right candidate will be an integral part of our talented team, supporting our continued growth. This position will be located in our Dover, NH location.Responsibilities include, but are not limited to:Data entryPerform various Mail Center activities (sorting, metering, folding, inserting, delivery, pickup, etc.)Address and label lettersCo…	Required Qualifications:High school diploma or equivalent (GED) requiredMinimum of 1 year customer service related experience requiredAbility to communicate both verbally and written with customers and company personnel requiredComputer proficiency in email environments, MS Word/Excel or similar programs preferredAbility to handle multiple projects simultaneouslyStrong organizational and administ…		0	1	0	Full-time	Entry level	High School or equivalent	Facilities Services	Customer Service	0
51	Food Production Manager @ PGI, a Food Production Company	US, NV, Carson City	Production		PGI is a fast growing organic herb/spice/botanicals importing and production company that utilizes extensive food safety, handling and management practices to insure a quality product.	November, 2014Pure Ground Ingredients (PGI)in Carson CityPGI is a fast growing organic herb/spice/botanicals importing and production company that utilizes extensive food safety, handling and management practices to insure a quality product. We currently have a number of open positions in our shipping, warehouse and production operations.Food Production Manager- Experience managing staff and proc…	Manager role requirements- Multi-lingual (English &amp; Spanish)- Computer literate (MS Excel, email, web browsing, etc)- Previous food production/manufacturing experience- Team leadership and staff development experienceRequirements for applicants- Submit resume (please don't call/visit).- Specify which position you are applying for.- Include a brief statement indicating your background match to…		0	1	0	Full-time	Entry level	High School or equivalent	Food & Beverages	Production	0
52	Administrative/Front Desk	US, OK, Tulsa			Novitex Enterprise Solutions, formerly Pitney Bowes Management Services, delivers innovative document and communications management solutions that help companies around the world drive business process efficiencies, increase productivity, reduce costs and improve customer satisfaction. For almost 30 years, clients have turned to us to integrate and optimize their enterprise-wide business processe…	The Customer Service Technical Specialist will be based in our Tulsa, OK client location. The right candidate will be an integral part of our talented team, supporting our continued growth. Responsibilities:Simple typingData entry for work tickets and for reportsCovering phones and help customers at front deskSupporting and helping Copy Services at the customer service counterContacting equipment…	Required Qualifications:Minimum 1 year customer service related experience requiredMinimum 1 year of administrative work within a business or production environmentStrong working knowledge with PCs and WindowsStrong working knowledge with MS OfficeAbility to interface with end user in professional manner, sense of urgencyMust be able to work well with customers and be able to handle a fast-paced …		0	1	0	Full-time	Entry level	High School or equivalent	Education Management	Administrative	0
53	Payroll Tax Specialist	US, NY, New York			Namely is the leading end-to-end HR and payroll platform for growing companies. Offerings include human payroll, benefits administration, time management, human capital management, performance management, and employee engagement. In addition, each company is assigned its own account manager, available 24/7 for ongoing support and training for each of Namely’s features. Namely is used by some of t…	Namely is an agile startup dedicated to building an end-to-end Human Capital Management platform for businesses of all sizes – clients like Birchbox, Hailo &amp; Warby Parker all use Namely for HR management. Our users are varied (HR administrators, managers, and average employees), and our clients each have their own culture and policies.	Qualifications:Payroll and/or Payroll Tax processing experience requiredMaster Tax Software knowledge or similar software requiredMS Excel requiredDuties:Verify that all required documentation is received by client for payroll tax set-upRegister clients with various state agencies for withholding and unemployment tax accountsRegister clients for ACH Credit/Debit payments and reportingAssist with …		0	1	0	Full-time			Information Technology and Services		0
54	Technical Project Manager	US, NY, New York City				GBI is a growing company developing several cutting edge systems in the financial industry. We are set to embark on a few exciting new integrations with new partners, and are seeking individuals to lead and execute on these new projects, from design to implementation to support. If you are self-motivated, detail-oriented, and energetic with a passion for leading all facets of a software developme…	Must have excellent oral and written communication skills to conduct meetings and communicate effectively with all levels of management as needed. Ability to document software designs, adhering to company standards, to effectively delegate software implementations.3 - 5 years of experience in project management, business analysis, and testing. Experience with supporting Web Applications and Custo…	Experience with CRM, such as SugarCRM.Past employment history in a financial company.	0	0	0	Full-time	Associate	Bachelor's Degree	Financial Services	Information Technology	0
55	Outside Sales Professional-St. Cloud	US, MN, St. Cloud			ABC Supply Co., Inc. is the nation’s largest wholesale distributor of roofing and one of the largest distributors of siding, windows, and other exterior building products. Since our start in 1982, we've grown to become a national organization with over 450 locations in 45 states. Our mission is to be the biggest, best, and easiest service company distributing exterior building products. We fulfil…	As an Outside Sales Representative, you must have excellent sales talents as well as the willingness to learn the ABC Supply sales approach. It will also be very helpful to your role as an Outside Sales Representative if you have existing knowledge of exterior building product lines such as siding, roofing, and windows. This will not only to lend credibility to your sales presentations, but also …	Track Record of Sales Success – B2B or B2CNo minimum experience required, but specific industry knowledge is strongly preferredFamiliarity with product lines and the overall building contractor process is strongly preferredPast Experience in a production-measured environment, highly desiredValid driver’s license, clean driving record, and own reliable vehicleExceptional verbal and written communi…	As an Outside Sales Representative, you will receive paid sales training, which will include professional development sessions with veteran ABC sales representatives! You will also receive consistent product training, particularly when we adopt new products and product lines. You will find there is plenty of opportunity for growth as an Outside Sales Representative, both within the role itself, a…	0	1	0						0
56	Junior HR Marketing Manager	PL, ,			We are Netguru and we love to develop web application based on Ruby On Rails framework. We value quality, transparent communication and passion for work.	We are Netguru and we love to develop web applications based on Ruby On Rails framework. We value quality, transparent communication and passion for work. This time we are looking for a junior HR Marketing manager, who knows how to build brand awareness and keep great relationship with our candidates. If you feel that’s you - apply.	Great Junior HR Marketing Manager is a person who knows how to:write job offers in the most clear and `straight to the point` waycarry out interviews and keep candidates experience greatpromote job offers using various online methodsdevelop accurate strategies to increase brand awarenessimprove their skills by being always up to date with new employer branding trendsWe want you to come on board i…	Perks &amp; benefits:co-financing international conferencesEnglish lessons once a weekhalf-price lunchesFIFA, Xbox &amp; other gamesNetguru Dinner once a month	0	1	1						0
57	Outside Sales Professional-Oronoco	US, MN, Oronoco			ABC Supply Co., Inc. is the nation’s largest wholesale distributor of roofing and one of the largest distributors of siding, windows, and other exterior building products. Since our start in 1982, we've grown to become a national organization with over 450 locations in 45 states. Our mission is to be the biggest, best, and easiest service company distributing exterior building products. We fulfil…	As an Outside Sales Representative, you must have excellent sales talents as well as the willingness to learn the ABC Supply sales approach. It will also be very helpful to your role as an Outside Sales Representative if you have existing knowledge of exterior building product lines such as siding, roofing, and windows. This will not only to lend credibility to your sales presentations, but also …	Track Record of Sales Success – B2B or B2CNo minimum experience required, but specific industry knowledge is strongly preferredFamiliarity with product lines and the overall building contractor process is strongly preferredPast Experience in a production-measured environment, highly desiredValid driver’s license, clean driving record, and own reliable vehicleExceptional verbal and written communi…	As an Outside Sales Representative, you will receive paid sales training, which will include professional development sessions with veteran ABC sales representatives! You will also receive consistent product training, particularly when we adopt new products and product lines. You will find there is plenty of opportunity for growth as an Outside Sales Representative, both within the role itself, a…	0	1	0						0
58	Intensive Case Management Worker (Bilingual Essential)	CA, ON, Ottawa	ICM		Since 1973: Working together to make our community healthyGood health means more than just treating people when they are sick. Problems like poverty, addiction, and family violence can bring on illness – or keep people from getting well. At Sandy Hill Community Health Centre, we treat illness when it arises. We also work hard to create a healthy community, so that people stay well and get the mos…	Internal/External Employment OpportunityPosition Title: Intensive Case Management Worker (Bilingual Essential)Component/Team: Intensive Case ManagementStatus: Permanent, 1.0 FTE Full-time (35 hours per week)Salary Scale: $44,624 - $53,764 annualized salary, plus benefitsStart Date: ImmediatelyPosition Description:The Intensive Case Management Worker is responsible for case management of clients w…	Education and LanguageA bachelor's degree in counseling, psychology, social science or health-related field.Under the Centre’s designation to provide French Language Services:- French (oral expression): Advanced +- French (oral comprehension): Superior- French (reading comprehension): AdvancedThis position is designated Bilingual Essential Fluency in English, both oral and written Professional Ex…	Sandy Hill Community Health Centre offers employees an excellent benefits package which includes four weeks holidays in addition to a Pension Plan (Healthcare of Ontario Pension Plan - HOOPP) and excellent Group Insurance Plan.Only applicants selected for an interview will be contacted. No phone calls please.Conditions of Employment:Hours of work will be developed in collaboration with the succes…	0	1	1			Bachelor's Degree	Hospital & Health Care		0
59	Marketing Guru	US, TX, Fort Worth			We're a Fort Worth based startup trying to change the way that companies manage, monitor, and become their HIPAA compliance program. We're a growing team that works closely together. We move fast, and we enjoy what we do. Companies and organizations all over the country are using Accountable to help manage their HIPAA compliance. Join us. Build something big with us. Accountable is backed by Tech…	We're a Fort Worth based startup trying to change the way that companies manage, monitor, and develop their HIPAA compliance program. We're a growing team that works closely together. We move fast, and we enjoy what we do. Companies and organizations all over the country are using Accountable to help manage their HIPAA compliance. Join us. Build something big with us. Accountable is backed by Tec…	You've got: 3 - 5 years of technology or healthcare related marketing experienceStrong verbal and written communications skills.SaaS experienceSelf starter and ability to take initiativeBonus points: A background in heatlhcareSaaS experience	And for your efforts, we happily provide: A competitive full-time salary and stock options - we want you to be excited to be a part of a startup, not starvePaid holidays/open vacation policyFlexible work scheduleGym/fitness membership coveredMonday lunches and all kinds of other snacks; really great coffee (important!)Friday Happy Hour and other awesome company events	0	1	0	Full-time	Associate	Bachelor's Degree	Computer Software	Marketing	0
60	Product Visual Designer	US, CA, San Francisco			From the lands of Can Do, Roll Our Sleeves Up and Get It Done, we create and solve things previously unimaginable. We’re revolutionizing the IT industry with a platform that provides unprecedented control over all service layers in an organization. We also transform the way people experience enterprise software — they’ll accomplish more each day and enjoy using our platform as part of their daily…	Apcera is revolutionizing enterprise technology and the experiences around it. Continuum by Apcera is an innovative platform that solves some of IT’s toughest challenges in a user-friendly way. Our platform lets people apply policy to ensure that what should happen, will happen. We make technology smarter so that people can spend less time on maintenance and more time on making new things.We're s…	RESPONSIBILITIES:Work with the UX architect's prototype to generate the list of assets required for each screen.Work with marketing and branding guidelines to ensure consistent visual language is used throughout the company’s product materials.Create the final visual design using appropriate graphic editing tools (e.g., Illustrator, Photoshop).Deliver the final visual design to developers to impl…	Competitive salary &amp; equityGreat location in the heart of SOMA SFFlexible vacation policy Free weekly gourmet lunches100% premium-paid medical, dental, vision, and life insurance Endless snacks and beverages of your choiceWorkstation setup of your choice Team and family events and excursionsGame room	0	1	1	Full-time	Not Applicable	Unspecified	Information Technology and Services	Design	0
61	Graduates: English Teacher Abroad (Conversational)	US, IA, Iowa city			We help teachers get safe &amp; secure jobs abroad :)	Play with kids, get paid for it :-)Love travel? Openings in China$1500 USD + monthly ($200 Cost of living)Housing providedAirfare ReimbursedExcellent for student loans/credit cardsPlease let us know when you would be looking to start when applying	University degree required. TEFL / TESOL / CELTA or teaching experience preferred but not necessaryPositive attitude required. Canada/US passport holders only	See job description	0	1	1	Contract	Entry level	Bachelor's Degree	Education Management	Education	0
62	Bulk Ingredient Unloader	US, IA, Cedar Rapids	General Services		Red Star Yeast Company LLC (RSYC), a leader in the Yeast Manufacturing Industry, is a joint venture between Lesaffre Yeast Corporation and ADM. Red Star Yeast is proud to operate a state of the art facility that opened its doors in 2005 in Cedar Rapids, IA as the largest fresh yeast manufacturing facility in North America. The Lesaffre Yeast Corporation has been providing quality yeast products s…	The primary function of this position is to perform specific tasks and follow standard procedures to complete the following: unload various raw materials and chemicals in bulk form while maintaining and following proper recordkeeping and documentation, prepare various fermentation ingredients through the use of automated batching systems and programs, cleaning assignments throughout the plant and…	Must be able to understand and follow the flow of materials from one point to another, in department batching and unloading processes.Must be able to operate department equipment including, but not limited to, computer programs, various process valves (manual and automated), pumps, railcar unload equipment, truck scale equipment, various tank level indicators, and various cleaning equipment.Must …	Benefit, Compensation and Shift Schedule Details:Shift Schedule: Day Shift (6am to 6pm), 2-on/2-off RotationFull-time, Non-Exempt Hourly PositionBenefits Offered: Medical, Dental, Vision, Employee and Dependent Life Insurance, Long and Short Term Disability, and Paid Vacation and Sick Time. Eligible on first day of employment.401K with Company match and a Performance Incentive Program	0	1	1	Full-time	Entry level	High School or equivalent	Food Production	Supply Chain	0
63	English Teacher Abroad	US, CA, Sacramento			We help teachers get safe &amp; secure jobs abroad :)	Play with kids, get paid for it Love travel? Jobs in Asia$1,500+ USD monthly ($200 Cost of living)Housing provided (Private/Furnished)Airfare ReimbursedExcellent for student loans/credit cardsGabriel Adkins : #URL_ed9094c60184b8a4975333957f05be37e69d3cdb68decc9dd9a4242733cfd7f7##URL_75db76d58f7994c7db24e8998c2fc953ab9a20ea9ac948b217693963f78d2e6b#12 month contract : Apply today	University degree required. TEFL / TESOL / CELTA or teaching experience preferred but not necessaryCanada/US passport holders only	See job description	0	1	1	Contract		Bachelor's Degree	Education Management		0
64	Customer Services Associate - Mail and Document Preparation	US, CT, Windsor			Novitex Enterprise Solutions, formerly Pitney Bowes Management Services, delivers innovative document and communications management solutions that help companies around the world drive business process efficiencies, increase productivity, reduce costs and improve customer satisfaction. For almost 30 years, clients have turned to us to integrate and optimize their enterprise-wide business processe…	We are currently seeking a Customer Service Associate – Mail and Document Preparation. The right candidate will be an integral part of our talented team, supporting our continued growth. This position will be located in our Windsor CT location.Responsibilities include, but are not limited to:Open mail manually or by use of high speed openers or auto-assist extraction equipmentIdentify, classify a…	Required Qualifications:Minimum of 1 year customer service related experience preferred1 year of experience performing tasks supporting document scanning and imaging (or related applications, such as microfilming or high volume reprographics)Keyboarding skills requiredAbility to communicate effectively both in verbal and written formAbility to effectively work individually or in a team environmen…		0	1	0	Full-time	Entry level	High School or equivalent	Hospital & Health Care	Customer Service	0
65	SENIOR FINANCE SOFTWARE RESEARCHER AND ENGINEER	US, ,				DUTIES: Conduct research for building technical, statistical, algorithmic and math modelsto perform stocks, options and futures markets analysis, and implementing those models assoftware products that help to improve company clients’ stock and options trading; Taking partin quantitative analysis with the team of traders to build algorithmic models to optimize stocksand options trading, research a…	REQUIREMENTS: Bachelor’s degree in Mathematics, statistics, computer softwareengineering or computer science plus five years of experience in the job offered or fiveyears of experience as a software engineer, project developer/manager, computer researchscientist. Job requires 40 hours per week. Alternatively we will accept a Master's degreewith three years of experience in lieu of a Bachelor's de…		0	0	0						0
66	Digital Developer	NZ, N, Auckland		60-80	TELL is a digital creative agency.It’s not just who you know, it’s how you get to know them.We live in what we call the Age of Connection. With digital tools and technology and the explosion of social media, people have interpersonal connections and – more importantly for you – connections to brands in ways that they have never had before.With two or three ‘clicks’ (or ‘taps’) they can be talking…	We are a boutique digital agency based in Auckland, serving a wide range of clients including some of New Zealand's best known and most loved consumer brands. We have an immediate need for a promising digital developer.	You will be:A master of HTML5/CSS3Knowledgable in Javascript, with experience using libraries such as jQueryProficient with Photoshop / IllustratorHave a basic understanding of PHP, MySQL and basic server-side technology.Experience with using third party APIs (eg, Facebook Open Graph)Up to date on web trends, and the latest with technology (web, mobile and beyond).Experienced in responsive web de…	60-80K salary, based on experienceSouthern Cross Health InsuranceA fully stocked drinks fridge -- with beer, wine and soft drinks... snacks, and all the Whittaker's chocolate you can eat!Team lunch on FridaysBeyond the basicsWork/life balance - while we're a young and ambitious agency and getting things done remains a top priority; we strive for a great work/life balance (and recognise and reward…	0	1	1	Full-time		Unspecified	Computer Software	Engineering	0
67	AS3 / Flash Developer	GR, I, Athens	Engineering		reEmbedit provides a branded video player for embedded videos (YouTube, etc) together with real time analytics and monetization solutions.We have just completed our Angel Round of funding, and have set up a new office in Athens, Greece. At this time, our clients include quite a few major Greek sites (Newsbeast, Zougla, Nooz) as well as Oracle USA.reEmbedit is built upon cutting-edge web technolog…	We are looking for a candiate that is capable of developing a Flash/AS3 based video player. &nbsp;The candidate should have knowledge of scripting in AS3, handling video streams, and should be able to program functional user interfaces.	AS3 / FLASHVideo player development	Competitive salaryStock optionsUnlimited coffee and snacks!	0	1	1						0
68	Production Supervisor	US, PA, Philadelphia			We Provide Full Time Permanent Positions for many medium to large US companies. We are interested in finding/recruiting high quality candidates in IT, Engineering, Manufacturing and other highly technical and non-technical jobs.	(We have more than 1500+ Job openings in our website and some of them are relevant to this job. Feel free to search it in the website and apply directly. Just Click the “Apply Now” and you will redirect to our main website where you can search for the other jobs.)EDUCATION: 4-year degree required; Business, Food Science, Engineering or related disciplines.REQUIRED SKILLS:3+ years of experience in…			0	0	0	Full-time					0
69	New Product Development Project Leader	US, OH, Cincinnati			We Provide Full Time Permanent Positions for many medium to large US companies. We are interested in finding/recruiting high quality candidates in IT, Engineering, Manufacturing and other highly technical and non-technical jobs.	(We have more than 1500 Job openings in our website and some of them are relevant to this job. Feel free to search it in the website and apply directly. Just Click the “Apply Now” and you will redirect to our main website where you can search for the other jobs.)Location - Atlanta, GA, USAJob Type – PermanentJob Requirements &amp; Responsibilities –SPECIFIC RESPONSIBILITIESCoordination and projec…			0	0	0	Full-time					0
70	Ruby Automation Engineer & Ruby on Rails Engineer - 2 roles	US, CA, Menlo Park, CA	IT			Position # 1Ruby Automation EngineerLocation: Menlo Park, CAPosition # 2Ruby on Rails EngineerLocation : Pleasanton, CALength – 9 months plus.Looking for 4-5 years of experience. Someone who has worked on some exciting eCommerce web projects with ROR.	Position # 1Ruby Automation EngineerLocation: Menlo Park, CADuration: Long term contract 3+ years of experienceAutomation experience with RubyPosition # 2Ruby on Rails EngineerLocation : Pleasanton, CALength – 9 months plus.Looking for 4-5 years of experience. Someone who has worked on some exciting eCommerce web projects with ROR. Qualifications:9+ years of experience developing the UX for Web-b…		0	0	1	Contract				Information Technology	0
71	Tasting Adventures Presenter	GB, LND, London	Marketing		Luxury British cocoa grower and chocolatier, Hotel Chocolat, was founded in 2004 to make exciting chocolate with three guiding principles – authenticity, originality and ethics – which remain central to the brand’s success today	The Tasting Adventures Presenter will engage customers into the Hotel Chocolat world of chocolate through the presentation of Tasting Events in London and across the UK. They will ensure that all events are authentic, promote Hotel Chocolat brand values, educate, excite and delight guests with a cocoa fuelled experience. They will also be responsible for driving event sales and supporting PR and …	Passionate about chocolate and cocoa productsEngaging, confident, and inspirational speakerSelf-motivated, and service orientedExperienced in using social media, including facebook and twitterAble to innovate and respond flexibly to audience needsFluent in EnglishEffective team member and leaderThis role is predominately London based with some regional travel. The hours of work are weekdays, even…	This role will be privy to all benefits currently enjoyed by Hotel Chocolat employees.	0	1	0					Marketing	0
72	Branch Associate	US, NY, Otisville			Outstanding Member Service Starts With Outstanding PeopleIf you are committed to the concept of “above and beyond” and enjoy interacting with people either in person or on the telephone, then we want to talk to you.Our people are our most valuable asset. We recognize their value – the hard work and dedication they give – and reward it through a highly competitive salary structure and benefits pro…	Would you like to work for a trusted organization that values its employees? A USAlliance career is a journey that starts with a positive, productive, and engaging workplace where employees are valued and respected.We are looking for an experienced Branch Service Associate to deliver excellent service and maximize Member solutions by identifying referral opportunities for new products and service…	Minimum of 1 year experience working in a sales culture credit union or banking environment is requiredExcellent member service and communication skillsAbility to cross-sell products and services is keyRetail/Sales experience preferredMust have own transportation to travel to other area branches as neededAll positions must adhere to standard BSA/AML policies, procedures and processes. Employees m…	Our people are our most valuable asset. We recognize their value – the hard work and dedication they give – and reward it through a highly competitive salary structure and benefits program which includes:Medical, dental and vision insurance401k Retirement Savings Plan with a match up to 6% by the Credit UnionFlexible Spending AccountsLife insurance paid by the Credit UnionGenerous paid time offGy…	0	1	1	Full-time	Associate	High School or equivalent	Banking	Customer Service	0
73	Customer Service Associate - Part Time	US, FL, Plantation			Novitex Enterprise Solutions, formerly Pitney Bowes Management Services, delivers innovative document and communications management solutions that help companies around the world drive business process efficiencies, increase productivity, reduce costs and improve customer satisfaction. For almost 30 years, clients have turned to us to integrate and optimize their enterprise-wide business processe…	The Customer Service Associate will be based in Plantation, FL. The right candidate will be an integral part of our talented team, supporting our continued growth.Responsibilities:Perform various Mail Center activities (sorting, metering, folding, inserting, delivery, pickup, etc.)Lift heavy boxes, files or paper when neededMaintain the highest levels of customer care while demonstrating a friend…	Minimum Requirements:Minimum of 6 months customer service related experience requiredHigh school diploma or equivalent (GED) requiredPreferred Qualifications:Keyboarding and windows environment PC skills required (Word, Excel and PowerPoint preferred)Experience running mail posting equipment a plusExcellent communication skills both verbal and writtenLifting up to 55 lbs with or without accommoda…		0	1	0	Part-time	Entry level	High School or equivalent	Financial Services	Customer Service	0
74	Specialist Obs/Gyn	AE, DU, Dubai				A well-known hospital in Dubai is looking for a full - time Specialist Obs./Gynec. (having DHA/HAAD/MOH License) to join in the institution. Eligible &amp; Interested candidates can forward their CV to us and we will be in contact with you.	Must have either any UAE License, DHA/HAAD/MOH. DHA &amp; HAAD are preferred.	Attractive salary plus other benefits &amp; incentives.	0	0	0	Full-time			Health, Wellness and Fitness		0
75	Call Attendant - Part Time	US, NH, Dover			Novitex Enterprise Solutions, formerly Pitney Bowes Management Services, delivers innovative document and communications management solutions that help companies around the world drive business process efficiencies, increase productivity, reduce costs and improve customer satisfaction. For almost 30 years, clients have turned to us to integrate and optimize their enterprise-wide business processe…	The Customer Service Associate will be based in Dover, NH. The right candidate will be an integral part of our talented team, supporting our continued growth.Responsibilities:Some data entryCompile and update data relative to area of activityGood computer skillsClear telephone voiceAnswers internal and external calls and directs the caller appropriatelyConfident and polite demeanorAbility to work…	Requirements:High school diploma or equivalent (GED) requiredMinimum of 1 year customer service related experience requiredAbility to communicate both verbally and written with customers and company personnel requiredComputer proficiency in email environments, MS Word/Excel or similar programs preferredAbility to handle multiple projects simultaneouslyStrong organizational and administrative skil…		0	1	0	Part-time	Entry level	High School or equivalent	Insurance	Administrative	0
76	Senior Full-Stack Engineer - Ruby on Rails (Technical Lead)	DE, BE, Berlin	Engineering		Babbel enables anyone to learn languages in an easy and interactive way. The learning system offers 13 languages, from English to Indonesian. Users with and without previous knowledge can access grammar and thematic courses as well as vocabulary, writing and listening comprehension exercises online and on the go. In addition to the full courses for web, iOS and Android, there are also vocabulary …	We are looking for Senior Rails Full-Stack Engineer (m/f, full-time) to start immediately in our office in Berlin-Kreuzberg, Germany.With millions of regular users and more than 7000 hours of premium content, #URL_8e4e9897aecb1980ec96e296864343a4402263bc440bec39377381446da44dc8# is growing fast while we are shaping the future of learning.You are a creative, innovative problem-solver with the visi…	5 years+ experience in delivering stunning front-end productsSolid understanding of lean and agile practices, in particular SCRUMSoftware engineering practices: TDD, unit/functional automated testing, CI, CD, software design and architectureOutstanding software development talent proven by great work results/experience, hobby projects or open source contributionPassion for building great products…	The potential to change the way of learning for millions of users worldwideResponsibility from day one and professional and personal growthPotential within a fast growing teamA lively startup atmosphere with friendly working hoursCutting-edge tools &amp; technologiesLong-term prospectsA vibrant international team from over 20 different nationalitiesExcellent working conditions with a location in …	0	1	1	Full-time	Mid-Senior level	Master's Degree	E-Learning	Engineering	0
77	Medical Coder	US, TX, Fort Worth		65000-70000	SpotSource Solutions LLC is a Global Human Capital Management Consulting firm headquartered in Miami, Florida. Founded in January 2012, SpotSource has created a fusion of innovative service offerings to meet the increasing demand of today’s economy. We specialize in Talent Acquisition, Staffing, and Executive Search Services across various functions and in specific industries. Global Talent Trans…	JOB TITLE: Certified Coder DEPARTMENT: Itemization Review REPORTS TO: Itemization Review SupervisorGENERAL DESCRIPTION:Reverse code previously coded medical bills to determine coding accuracy. DUTIES AND RESPONSIBILITIES:Receives claim and processes based on state rules and regulationsDetermine validity and compensability of the claim using proprietary programsMake recommendations to referring of…	PRODUCTION EXPECTATIONS:Meet claim review quota of 25 claims per dayMaintain an error rate of 2% or less	Benefits Offered	0	1	1	Full-time	Associate	High School or equivalent	Hospital & Health Care	Health Care Provider	0
78	Mid-Senior .NET or Xamarin Developer	US, GA, Atlanta		75-115		DataFinch Technologies is the leader in electronic data collection for the Autism and Special education fields. We have created a revolutionary, one of a kind, software product targeting: schools, physicians, in-home autism providers and non-profit organizations. Come work for a fast-paced, fun, technology company in a growing field and experience all the latest and greatest cutting edge technolo…	We are looking for candidates who are generally excited about technology and software development. Candidate must be a fast learner and self-starter. Must be fluent with the C# language, SQL, #URL_86fd830a95a64e2b30ceed829e63fd384c289e4f01e3c93608b42a84f6e662dd#, MVC. NHibernate experience is a plus, but will take any ORM experience. Experience in mobile development either with MonoTouch/Xamarin,…	Health, Vision, Dental, FSA, HSA, 401(k)Private Offices for developersCatered Lunch every FridayOne click build &amp; deploymentsFlex hoursConference reimbursementChoice of hardware25 days PTO10 days/year in company timeshareLaid back, enjoyable environmentTelecommutingSoft drinks &amp; snacksVideo games/Cable TV and other “Toys”Bean bagsProfit Sharing	0	0	0	Full-time	Mid-Senior level	Bachelor's Degree	Computer Software	Information Technology	0
79	200K + MANAGEMENT POSITION FOR EXPERIENCED MERCHANT CASH ADVANCE REPS	US, PA, Scranton			Our name is not in this ad to prevent us from showing up in Google indexing under our company name, which would then let our existing and potential clients know how much commission we all make. What a disaster that would be. Wouldn't you agree? But once we give you our name and you check us out you will see that we are the real deal.	ONLY ONE MANAGER POSITION PER CITY/REGION IS OPEN RIGHT NOW! WORKED FROM HOME BY PHONE OR IN PERSON LOCALLY – YOUR CHOICE! OVER 40 MAJOR CITIES STILL AVAILABLE! YOU WILL EARN 40% OF THE GROSS PROFIT ON YOUR TEAMS FUNDED DEALS! YOU WILL EARN 40% OF THE GROSS PROFITS FROM YOUR TEAMS RENEWALS AND STACKS! YOU WILL EARN 10% OF THE CLIENT EQUITY IN YOUR TEAMS CLIENT BASE! PLUS: YOU WILL EARN 60% OF FUN…			1	0	0	Full-time	Mid-Senior level		Banking	Business Development	0
80	Product Manager	NZ, N, Wel		75000-110000	Mindscape is a Wellington based software development company that specialises in building tools for software engineers. We have a high growth product, Raygun (#URL_6b2f170addc3dd0415d65e21a8ece81d4c134c2b1a8b449386367dfaa286971b#) that's growing strongly. Mindscape is profitable and recently raised money to aggressively expand. Well respected, Mindscape has won international and national awards f…	Raygun is a fast growing Mindscape product (#URL_6b2f170addc3dd0415d65e21a8ece81d4c134c2b1a8b449386367dfaa286971b#). Raygun is a cloud service for automatically collecting data about software crashes and errors. Raygun is fast becoming the #1 choice for such services &amp; we have huge ambitions for building a strong global brand &amp; product. This is where you come in.You'll be joining a small …	3+ years experience in project or product management.Very good English writing skills.Very competitive nature, hungry to win.Comfortable with public speaking.Strong skills in managing people &amp; constraints.Strong analytical skills.An understanding of the software development market is a plus.Ability to travel overseas as required.	You'll be part of a fast growing company, in a team where you have direct influence on the future direction of the Raygun product. Competitive salary with potential to be part of an employee share scheme.Friday team lunches are provided.Mac, PC, we don't mind - you pick your kit.You will get travel opportunities to understand our customers (who are mostly in the US)This role is based in our offic…	0	1	1	Full-time		Bachelor's Degree	Information Technology and Services	Product Management	0
81	English Teacher Abroad	US, CA, Anaheim			We help teachers get safe &amp; secure jobs abroad :)	Play with kids, get paid for it Love travel? Jobs in Asia$1,500+ USD monthly ($200 Cost of living)Housing provided (Private/Furnished)Airfare ReimbursedExcellent for student loans/credit cardsGabriel Adkins : #URL_ed9094c60184b8a4975333957f05be37e69d3cdb68decc9dd9a4242733cfd7f7##URL_75db76d58f7994c7db24e8998c2fc953ab9a20ea9ac948b217693963f78d2e6b#12 month contract : Apply today	University degree required. TEFL / TESOL / CELTA or teaching experience preferred but not necessaryCanada/US passport holders only	See job description	0	1	1	Contract		Bachelor's Degree	Education Management		0
82	Customer Service Technical Specialist	US, CA, San Francisco			Novitex Enterprise Solutions, formerly Pitney Bowes Management Services, delivers innovative document and communications management solutions that help companies around the world drive business process efficiencies, increase productivity, reduce costs and improve customer satisfaction. For almost 30 years, clients have turned to us to integrate and optimize their enterprise-wide business processe…	The Customer Service Technical Specialist will be based in San Francisco, CA. The right candidate will be an integral part of our talented team, supporting our continued growth.Key responsibilities include:Production Print operations – maintains a working knowledge of all production print and copy equipment on site.Operates various Production scale printers and organizes the daily print flow.Assi…	Position Requirements:High school diploma or equivalent (GED) requiredExperience with a production print and copy operationMinimum of 1 year customer service related experience requiredAbility to communicate both verbally and written with customers and company personnel requiredComputer proficiency in email environments, MS Word/Excel or similar programs preferredAbility to handle multiple projec…		0	1	0	Full-time	Entry level	High School or equivalent	Financial Services	Customer Service	0
83	Edinburgh Fragrance and Beauty Promotional Staff	GB, , Edinburgh			Established on the principles that full time education is not for everyone Spectrum Learning is made up of a team of passionate consultants with the drive for putting people who wish to grow themselves through education whilst working into long term and relevant job roles.We also are official re-sellers for The Institute of Recruiters/ Study Course professional courses in HR Practice, In-House Re…	We are currently recruiting for an exciting Sales &amp; Customer Service role. We are looking for someone with a passion for sales, beauty and fragrance who is enthusiastic and driven.The ideal candidates will have the ability to demonstrate a fresh approach to sales and be able to work in a fast paced and versatile environment.If you are looking to build your career in Beauty, Promotional work, …	Experience in fragrance and sales.	Bonuses are available.	0	1	1	Temporary	Associate	Unspecified	Cosmetics	Sales	0
84	Mail Processing Associate - General Clerk 1	US, KY, London			Novitex Enterprise Solutions, formerly Pitney Bowes Management Services, delivers innovative document and communications management solutions that help companies around the world drive business process efficiencies, increase productivity, reduce costs and improve customer satisfaction. For almost 30 years, clients have turned to us to integrate and optimize their enterprise-wide business processe…	We are currently seeking a General Clerk I. The right candidate will be an integral part of our talented team, supporting our continued growth. This position will be located in our London, KY location.Responsibilities include, but are not limited to:Open mail manually or by use of high speed openers or auto-assist extraction equipmentIdentify, classify and sort documentsPrepare mail and documents…	Required Qualifications:Minimum of 1 year customer service related experience preferred1 year of experience performing tasks supporting document scanning and imaging (or related applications, such as microfilming or high volume reprographics)Keyboarding skills requiredAbility to communicate effectively both in verbal and written formAbility to effectively work individually or in a team environmen…		0	1	0	Full-time	Entry level	High School or equivalent	Consumer Services	Customer Service	0
85	Customer Service Associate	US, NC, Charlotte			Novitex Enterprise Solutions, formerly Pitney Bowes Management Services, delivers innovative document and communications management solutions that help companies around the world drive business process efficiencies, increase productivity, reduce costs and improve customer satisfaction. For almost 30 years, clients have turned to us to integrate and optimize their enterprise-wide business processe…	The Customer Service Associate will be based in Charlotte, NC. The right candidate will be an integral part of our talented team, supporting our continued growth.Responsibilities:Perform various Mail Center activities (sorting, metering, folding, inserting, delivery, pickup, etc.)Lift heavy boxes, files or paper when neededMaintain the highest levels of customer care while demonstrating a friendl…	Position Requirements:Keyboarding and windows environment PC skills (MS Office preferred)Experience running mail posting equipment a plusExcellent communication skills both verbal and writtenWillingness and availability to work additional hours if assignedWillingness to submit to a pre-employment drug screening and criminal background checkAbility to effectively work individually or in a team env…		0	1	0	Part-time	Entry level	High School or equivalent	Facilities Services	Customer Service	0
86	Research Associate	US, CA, Newport Beach			Green Street Advisors is the industry leader in real estate and real estate investment trust (REITs) research for over 25 years. Our dedicated research professionals generally cover far fewer companies per researcher than is typical for a securities firm. This specialization, coupled with our independence, allows for exceptionally detailed and timely analytical work while avoiding the conflicts o…	Green Street Advisors is the preeminent independent research, trading and consulting firm concentrating on Real Estate Investment Trusts (REITs) and other publically traded real estate companies. Green Street Advisors seeks highly motivated candidates with relevant work experience and superior academic credentials to join its research team. Green Street offers the unique opportunity to advance a …	In addition to a strongwork ethic and motivation to learn, the Associate position requires the following skills: meticulous attention to detail, strong financial modeling and valuation skills, exceptional research and communication (both written andverbal), high level of organization, creativity and resourcefulness. Strong analytical skills and a background in finance are required. The ideal cand…	Green Street Advisors is the preeminent independent research, trading and consulting firm concentrating on REITs and other publically traded real estate companies. GSA seeks highly motivated candidates with relevant work experience and superior academic credentials to join its research team. GSA offers the unique opportunity to advance a career in equity research as part of well-respected, experi…	0	1	1	Full-time	Associate	Bachelor's Degree	Financial Services	Financial Analyst	0
87	Customer Service Team Lead	US, MN, Minneapolis			Novitex Enterprise Solutions, formerly Pitney Bowes Management Services, delivers innovative document and communications management solutions that help companies around the world drive business process efficiencies, increase productivity, reduce costs and improve customer satisfaction. For almost 30 years, clients have turned to us to integrate and optimize their enterprise-wide business processe…	We are currently seeking a Customer Service Team Lead. The right candidate will be an integral part of our talented team, supporting our continued growth. This position will be located in our Minneapolis, MN location.Responsibilities include, but are not limited to:Coordinate work for Customer Service Associates.Greet visitors, answer phones, and direct calls appropriatelyProcess mail, deliver ma…	Required Qualifications:Experience coordinating/deploying work to employees requiredMinimum of 1-year customer service related experience requiredAbility to resolve employee and customer concerns/issuesAbility to communicate both verbally and written with customers and company personnelHigh school diploma or equivalent (GED) requiredAbility to effectively work individually or in a team environmen…		0	1	0	Full-time	Entry level	High School or equivalent	Hospital & Health Care	Administrative	0
88	Customer Service Associate - On Call	US, TN, Franklin			Novitex Enterprise Solutions, formerly Pitney Bowes Management Services, delivers innovative document and communications management solutions that help companies around the world drive business process efficiencies, increase productivity, reduce costs and improve customer satisfaction. For almost 30 years, clients have turned to us to integrate and optimize their enterprise-wide business processe…	The Customer Service Associate will be based in Franklin, TN . The right candidate will be an integral part of the Novitex team, supporting our continued growth.Responsibilities include but, are not limited to: production reprographics, print services, mail sorting, mail delivery, meter outgoing USPS mail, and S&amp;R duties, conference room set-up, as well as assisting with receptionist coverage…	Required Qualifications:High school diploma or equivalent (GED) requiredMinimum of one year customer service related experience requiredKeyboarding and windows environment PC skills requiredStrong financial acumen requiredAbility to excel in a fast-paced, multi-tasking, team environmentExcellent communication skills both verbal and writtenAbility to effectively work independently and in a team en…		0	1	0	Full-time	Entry level	High School or equivalent	Insurance	Customer Service	0
89	Sales and Partnerships Intern	GR, I, Athens	Business Development		Hi, we are dopios“We are here to make any location accessible and open through the power of its people. We are here to make the world a place you call home. We just started and we would love to have you around. Coming in?”-- WhyThere are numerous companies out there, but you chose us. Let us share our culture.Problem You will come to work everyday because you want to solve with us a tough and cha…	At dopios we are rethinking the way we interact with unknown locations and our goal is to make any location accessible and open through its people.Although we believe that word of mouth, and happy first customers is the first and most important &ldquo;marketing strategy&rdquo; to grow your company, we need to get the ball rolling and create partnerships with the right players who can funnel in th…			0	1	1						0
90	English Teacher Abroad	CA, ON, Ottawa			We help teachers get safe &amp; secure jobs abroad :)	Play with kids, get paid for it Love travel? Jobs in Asia$1,500+ USD monthly ($200 Cost of living)Housing provided (Private/Furnished)Airfare ReimbursedExcellent for student loans/credit cardsGabriel Adkins : #URL_ed9094c60184b8a4975333957f05be37e69d3cdb68decc9dd9a4242733cfd7f7##URL_75db76d58f7994c7db24e8998c2fc953ab9a20ea9ac948b217693963f78d2e6b#12 month contract : Apply today	University degree required. TEFL / TESOL / CELTA or teaching experience preferred but not necessaryCanada/US passport holders only	See job description	0	1	1	Contract		Bachelor's Degree	Education Management		0
91	Marketing Manager	US, NY, New York	Marketing		Super Soccer Stars is the country's most popular soccer development program for kids. For over a decade, we have provided outstanding instruction for thousands of children in 400+ locations in NY, NJ, CT, MA, CA, FL, IL, Washington, DC, and London, UK! Super Soccer Stars was founded in 2000, and since its inception, it has been providing outstanding soccer development instruction for children age…	Super Soccer Stars is excited to offer a dynamic position based in our Manhattan Office: Marketing Manager. If you are a personable, self-motivated, entrepreneurial individual an acute aptitude for generating aggressive business growth through creative and effective marketing initiatives, then this is the opportunity for you. We are a fast-growing company that operates the NY area’s largest child…	Minimum of 3 years' experience in the field of marketing with an impeccable record for deliverables, as well as some management experienceBachelor's degree is required with a focus in Marketing preferredMust be highly organized and have an infectiously positive attitude.Extreme professionalism and the ability to work effectively in a dynamic environment while delivering flawless results are a mus…	We offer a competitive starting salary, excellent growth potential, outstanding benefits (health and dental insurance, 25 days of Paid Time Off, matched 401K plan, etc.) and an extremely friendly and energetic work environment. Supplemental year-end performance-based remuneration is attainable.	0	1	0	Full-time	Associate	Bachelor's Degree	Marketing and Advertising	Marketing	0
92	Recruitment Consultant	GB, ,		17000-20000	Change Automotive Recruitment was established in 1993, with the aim of supplying quality, talented individuals into the automotive industry. Over the years, Change Automotive Recruitment has established a reputation for delivering best practice and a quality service within the retail, manufacturer and service sectors of the industry. clients-change Change Automotive Recruitment regional offices a…	Are you looking to continue your Career working for a Boutique Agency who are located in Scarborough North Yorkshire.The Agency operates within the UK Automotive Market which is experiencing substantial growth and is forecasted to do so for the foreseeable future. The Partners are Industry expert and have been operating for many years, albeit within Search and selection. The time is now right to …	You will be responsible for all aspects of the 360 degree Recruitment Consultant’s role, including:Business Development / B2B SalesInterviewing Candidates / Resourcing CV’sAdvertising / MarketingClient Management and MeetingsAccount ManagementFull Back Office support is provided, including:TrainingJob Board AccessInvoicingCredit Control	An Experienced Recruiter / Resourcer , who is looking for further Development Opportunities, more control of your desk and earnings.An experienced Recruiter / Resourcer, who wishes for a stake in their future by working exceptionally hard to smash through targets and earn Above Industry Commissions/ Bonuses.	0	1	0	Full-time			Staffing and Recruiting	Consulting	0
93	WAH Customer Service Repersentative	US, SC, Columbia	Human Resources	16000-28000		ECHO HEIGHT LLC (WORK AT HOME) is now excepting applications from experienced as well as inexperienced Customer Service and Technical Representatives to join our teamStarting Pay: $8.50 an hourTop Performers are making $11.00 to $12.00 per hour!!Job Requirements• Superior customer service and technical skills• Experience with cellular phones or providing billing support• If the Independent Busine…			1	0	0	Full-time	Entry level	High School or equivalent	Consumer Services	Human Resources	0
94	Administrative Assistant	US, CA, San Francisco			Novitex Enterprise Solutions, formerly Pitney Bowes Management Services, delivers innovative document and communications management solutions that help companies around the world drive business process efficiencies, increase productivity, reduce costs and improve customer satisfaction. For almost 30 years, clients have turned to us to integrate and optimize their enterprise-wide business processe…	The Administrative Assistant will be based in San Francisco, CA. The right candidate will be an integral part of our talented team, supporting our continued growth.Responsibilities:Attend meetings in order to record minutes.Compile, transcribe, and distribute minutes of meetings.Conduct research, compile data, and prepare papers for consideration and presentation by executives, committees and boa…	Minimum Requirements:Minimum of 6 months customer service related experience requiredHigh school diploma or equivalent (GED) requiredPreferred Qualifications:Valid Driver's License and good driving record requiredKeyboarding and windows environment PC skills required (Word, Excel and PowerPoint preferred)Excellent communication skills both verbal and writtenLifting up to 50 lbs with or without ac…		0	1	0	Full-time	Entry level	High School or equivalent	Financial Services	Administrative	0
95	WF17 9LU Customer Service Apprenticeship under NAS 16-18 year olds only!	GB, , Birstall			Established on the principles that full time education is not for everyone Spectrum Learning is made up of a team of passionate consultants with the drive for putting people who wish to grow themselves through education whilst working into long term and relevant job roles.We also are official re-sellers for The Institute of Recruiters/ Study Course professional courses in HR Practice, In-House Re…	This is fantastic opportunity for someone wanting to start their career in Customer Service. During the first 12 months you will work towards a Level 2 Customer Service NVQ and then be kept on in a permanent position.You will be working for a distribution company and the role will involve:-Providing a high level of Customer Service through conversation-working alongside the marketing team to assi…	Government funding is only available for 16-18 year olds as this job is an apprenticeship.	Future Prospects	0	1	1	Full-time	Not Applicable	High School or equivalent		Administrative	0
96	Senior Marketing Manager	US, ,	Marketing		Industrial Color Software is a division of Industrial Color Brands, a family of vertically integrated creative production companies. Founded in 1991 from a culture of innovation, excellence and attention to industry trends and client needs, the brands operate independently and together to provide high-level holistic solutions for photography, advertising, retail, media, and production industries.…	Senior Marketing ManagerOur photography and video company located in Manhattan is looking for an experienced Marketing Manager to lead our marketing team. With over 20 years of experience and growing fast, our company is looking for a marketing leader to executed a very ambitious and creative marketing plan. This person will be responsible to manage a team of 3, and will be responsible for: - Def…	Reporting to the VP Marketing, this person will need to have the below experience: - 3-5 years managing a small marketing team- Hands-on marketing experience- “Can-do” attitude in a fast-pace industry- Start-up experience preferable- Experience using and managing marketing automation tools (Market/Pardot)- Indesign/Photosphop- Saleforce experience preferable- Great content marketing experience- W…	Full benefits	0	1	0	Full-time	Director	Master's Degree	Internet	Marketing	0
97	Software Test Engineer [QA]: Cucumber / LAMP / Automation / Jenkins / Web Testing / Financial Startup	GB, , London			At LendInvest fundamentally changing the way people think about their savings, investments and how you get a mortgage. We're the new generation of finance, which is far less stuffy as we are building a new way to do things - and having some fun along the way. If you want to be part of building the future of finance, then we'd love to hear from you. LendInvest has been prominently recognised as a …	#URL_f10cb7b12799258d60f3a0af7edf7799f96bced6feddbb9762740f55be503aff# is a fast-growing start-up within the financial industry.If you’re looking for an opportunity to join a team working on several large greenfield projects,building automation frameworks from scratch in an Agile environment, this is the role for you.We are building on Symfony2 / Amazon RDS and are looking for a Test Engineer to …	Responsibilities:Manual and Automation testing (End to End)Building an Automation Framework from scratchRecommend and implement tools, practices and processWork within an Agile (Scrum) teamYour Experience:Experience in web application testingExperience testing responsive designsExperience in a LAMP environment is a plusAgile Scrum experienceBDD with Behat or CucumberSelenium Webdriver either Java…	HackathonsLots of greenfield projectsOpportunity to attend conferences/seminars to expand your knowledge and further your educationAbility to choose a brand new work station of your choice (Windows, Mac or Linux)23 days paid holiday per yearFully stocked fridge and pantry with more food &amp; goodies than you could ever eatTeam lunch bought for you every FridaySubsidised gym membership (with pool…	0	1	0	Full-time	Mid-Senior level	Bachelor's Degree	Financial Services	Information Technology	0
98	Customer Service Associate	US, PA, Pittsburgh			Novitex Enterprise Solutions, formerly Pitney Bowes Management Services, delivers innovative document and communications management solutions that help companies around the world drive business process efficiencies, increase productivity, reduce costs and improve customer satisfaction. For almost 30 years, clients have turned to us to integrate and optimize their enterprise-wide business processe…	The Customer Service Associate will be based in Pittsburg, PA. The right candidate will be an integral part of our talented team, supporting our continued growth.Responsibilities:Operate mailing, copy or fax equipmentShipping &amp; ReceivingOrder supplies and update employee listsPick-up and deliver mail, parcels, copy jobs and faxes to customersLift large bundles of mail, overnight packages and …	Minimum Requirements:Minimum of 6 months customer service related experience requiredHigh school diploma or equivalent (GED) requiredPreferred Qualifications:Keyboarding and windows environment PC skills required (Word, Excel and PowerPoint preferred)Experience running mail posting equipment a plusExcellent communication skills both verbal and writtenLifting up to 55 lbs with or without accommoda…		0	1	0	Full-time	Entry level	High School or equivalent	Consumer Services	Customer Service	0
99	IC&E Technician	US, , Stocton, CA	Oil & Energy	95000-115000	Staffing &amp; Recruiting done right for the Oil &amp; Energy Industry!Represented candidates are automatically granted the following perks: Expert negotiations on your behalf, maximizing your compensation package and implimenting ongoing increases Significant signing bonus by Refined Resources (in addition to any potential signing bonuses our client companies offer)1 Year access to AnyPerk: sign…	IC&amp;E Technician | Bakersfield, CA Mt. PosoPrincipal Duties and Responsibilities: Calibrates, tests, maintains, troubleshoots, and installs all power plant instrumentation, control systems and electrical equipment.Performs maintenance on motor control centers, motor operated valves, generators, excitation equipment and motors.Performs preventive, predictive and corrective maintenance on equipm…	QualificationsKnowledge, Skills &amp; Abilities: A high school diploma or GED is required. Must have a valid driver’s license. Ability to read, write, and communicate effectively in English. Good math skills. Four years of experience as an I&amp;C Technician and/or Electrician in a power plant environment, preferably with a strong electrical background, up to and including, voltages to 15 KV to p…	BENEFITSWhat is offered:Competitive compensation package100% matched retirement fundAnnual vacations paid for by companySignificant bonus structureOpportunity for advancement Full benefits packageAnnual performance reviews and base salary increasesAnnual cost of living increases Sound, clean, safe and enjoyable working environment &amp; Company CultureWorld renound management and executive team w…	0	1	1	Full-time	Mid-Senior level	High School or equivalent	Oil & Energy	Other	1
100	English Teacher Abroad	US, NY, New York			We help teachers get safe &amp; secure jobs abroad :)	Play with kids, get paid for it Love travel? Jobs in Asia$1,500+ USD monthly ($200 Cost of living)Housing provided (Private/Furnished)Airfare ReimbursedExcellent for student loans/credit cardsGabriel Adkins : #URL_ed9094c60184b8a4975333957f05be37e69d3cdb68decc9dd9a4242733cfd7f7##URL_75db76d58f7994c7db24e8998c2fc953ab9a20ea9ac948b217693963f78d2e6b#12 month contract : Apply today	University degree required. TEFL / TESOL / CELTA or teaching experience preferred but not necessaryCanada/US passport holders only	See job description	0	1	1	Contract		Bachelor's Degree	Education Management		0
101	CAD Operator	US, NC, Raleigh				CAD Operator – Transmission Engineering. Under general direction, this candidate will create or modify electrical, civil and electrical engineering design drawings, utilizing approved drafting standards to support the construction or maintenance of electric utility substation facilities, generation switchyards, or transmission lines. Direction will be in the form of verbal and written instruction…	Two years’ experience with Microstation and/or AutoCAD required. Background with electrical drawings for an electric utility is a plus. Ideal candidate would be either a graduate from a college or university with an Associate Degree in Computer Aided Drafting Technology (or equivalent) with 2 to 4 years of experience, or 4 to 8 years of experience and completed (30) credit hours in an approved te…		0	1	0						0
102	English Teacher Abroad	CA, MB, Winnipeg			We help teachers get safe &amp; secure jobs abroad :)	Play with kids, get paid for it Love travel? Jobs in Asia$1,500+ USD monthly ($200 Cost of living)Housing provided (Private/Furnished)Airfare ReimbursedExcellent for student loans/credit cardsGabriel Adkins : #URL_ed9094c60184b8a4975333957f05be37e69d3cdb68decc9dd9a4242733cfd7f7##URL_75db76d58f7994c7db24e8998c2fc953ab9a20ea9ac948b217693963f78d2e6b#12 month contract : Apply today	University degree required. TEFL / TESOL / CELTA or teaching experience preferred but not necessaryCanada/US passport holders only	See job description	0	1	1	Contract		Bachelor's Degree	Education Management		0
103	Marketing Administrator	GB, WAR, Coventry	Marketplace	15000-18000	Renewable Energy and Environmental Protection equipment	The job is to support the growth of the #URL_9f35c886234b8e939f5403fd12ad24821ba485aee59d1581c7a35be587faa504# marketplace project. This will involve liaison with vendors, administration of the website, liaison with the website designers, interfacing between accounts and clients, and generally troubleshooting the various systems involved in running an internet marketplace. The successful candidat…	Computer literateAble to work with HTML, although coding skills not a requirementSuitably qualifiedEnthusiastic and imaginative	For a suitably motivated and success orientated person there is the possibility to work from where ever is convenient.	1	1	0	Full-time	Entry level	Bachelor's Degree	Internet	Marketing	0
104	Customer Service Associate - Part Time	US, NY, New York			Novitex Enterprise Solutions, formerly Pitney Bowes Management Services, delivers innovative document and communications management solutions that help companies around the world drive business process efficiencies, increase productivity, reduce costs and improve customer satisfaction. For almost 30 years, clients have turned to us to integrate and optimize their enterprise-wide business processe…	The Customer Service Associate will be based in New York, NY. The right candidate will be an integral part of our talented team, supporting our continued growth.Responsibilities:Perform various Mail Center activities (sorting, metering, folding, inserting, delivery, pickup, etc.)Lift heavy boxes, files or paper when neededMaintain the highest levels of customer care while demonstrating a friendly…	Minimum Requirements:Minimum of 6 months customer service related experience requiredHigh school diploma or equivalent (GED) requiredPreferred Qualifications:Keyboarding and windows environment PC skills required (Word, Excel and PowerPoint preferred)Experience running mail posting equipment a plusExcellent communication skills both verbal and writtenLifting up to 55 lbs with or without accommoda…		0	1	0	Full-time	Entry level	High School or equivalent	Financial Services	Customer Service	0
105	Shipping Clerk	US, PA, Reading				A Local company in Reading PA is looking for a Shipping clerk Mon- Fri Hours 7am-3:30 pm $14- $18hr Applicant must be able to multitask, have good communication skills, be an original thinker to come up with new ideas and implement them, logistics experience, stock room experience, forklift experience is a plus but not required, as well as knowledge of QuickBooks. Other duties as assigned.			0	0	0						0
106	Manager of Support Services	US, FL, Jacksonville	Cloud Services		GetCloudServices is a privately held technology services firm founded in 2003. We are a leader in the professional cloud services market with an unwavering dedication to providing the best hosting services available, regardless of platform. We integrate best-in-class connectivity and technology into a fully-automated platform which empowers enterprises with complete access, control, security and …	GetCloudServices is a privately held technology services firm founded in 2003. We are a leader in the professional cloud services market with an unwavering dedication to providing the best hosting services available, regardless of platform. We integrate best-in-class connectivity and technology into a fully-automated platform which empowers enterprises with complete access, control, security and …			1	1	1	Full-time	Mid-Senior level	Bachelor's Degree	Internet	Information Technology	0
107	Gatwick Customer Service Apprenticeship 16-18 Year Olds Only	GB, , Gatwick			Established on the principles that full time education is not for everyone Spectrum Learning is made up of a team of passionate consultants with the drive for putting people who wish to grow themselves through education whilst working into long term and relevant job roles.We also are official re-sellers for The Institute of Recruiters/ Study Course professional courses in HR Practice, In-House Re…	You must be 16-18 years old to apply for this position as it is an apprenticeshipPerfect role for school leavers.This is a fantastic opportunity for those looking to start their career in Customer Service. During the first 12 months you will work towards a Level 2 Customer Service and then be kept on in a permanent position.You will be working for a car rental company and the role will involve:-D…	Must be 16-18 years olds	Career prospects	0	1	1	Full-time	Internship	High School or equivalent			0
108	Senior Developer at a Startup Investment Studio	GB, LND, London	FP	50000-70000	Based in Hoxton, London, Forward Partners are a “startup catalyst”, combining investment with practical hands-on expertise and insight.We're investors in very early stage ecommerce companies. Our team have the experience to enable entrepreneurs to succeed. We do more than advise and mentor. We help the best entrepreneurs quickly find a great product-market fit with our expertise in customer disco…	Forward Partners invest in very early stage e-commerce startups and help them to grow. We have an in-house team of designers, marketers and product managers who work with the founders of these companies and guide them through their growth and development.You might have heard of some of the companies we've helped and invested in already - Hailo, Zopa, Wool and the Gang, Thread, Big Health, Stylect…	About youYou should be expert in one language and an aptitude for learning others. We don't know what the tech stack of our future investments might be so if you love to learn you'll be great! (At the moment we have Ruby, Ruby on Rails, PHP, Objective C, Clojure, Scala)You have a deep passion for software engineering and craftsman-like coding prowess - eventually a new startup team will be workin…		0	1	0	Full-time	Not Applicable	Unspecified	Venture Capital & Private Equity	Information Technology	0
109	Software Project Manager	US, NC, Charlotte	Client Services			Skookum Digital Works is looking for a motivated, self-starter to support and facilitate the successful completion of software development projects. As a Project Manager, you will collaborate with Strategists, Designers and Developers to implement solutions to client problems while managing timelines, budgets and stakeholder expectations.To do this effectively, you must be able to create an envir…			0	0	1	Full-time	Mid-Senior level		Computer Software	Project Management	0
110	Director of Client Engagement	US, TX, Dallas			Novitex Enterprise Solutions, formerly Pitney Bowes Management Services, delivers innovative document and communications management solutions that help companies around the world drive business process efficiencies, increase productivity, reduce costs and improve customer satisfaction. For almost 30 years, clients have turned to us to integrate and optimize their enterprise-wide business processe…	Summary of Position:The Director of Client Engagement position will provide the senior level interface, thought leadership and single point of contact between Novitex management and its customers.The position is designed to interact, on a regular basis, with company executives and C-Suite level contacts.This role is responsible for maintaining business continuity of core Novitex contracts while f…	Desired Experience:Experience managing $20M + portfolio of businessStrategic Account Plan DevelopmentPreferred: Preexisting relationships with key C-suite leaders10-15 years relevant industry experience within Consumer Goods &amp; Manufacturing or Technology IndustriesDemonstrated P&amp;L management experienceExposure to product and services solutions in the Mail/Secure Mail Screening/DMS and Pri…		0	1	0	Full-time	Director	Bachelor's Degree	Management Consulting	Management	0
111	Customer Services Associate - Data Entry	US, CT, Windsor			Novitex Enterprise Solutions, formerly Pitney Bowes Management Services, delivers innovative document and communications management solutions that help companies around the world drive business process efficiencies, increase productivity, reduce costs and improve customer satisfaction. For almost 30 years, clients have turned to us to integrate and optimize their enterprise-wide business processe…	We are currently seeking Customer Service Associate – Data Entry/ Document Indexing to sit in our Windsor CT location. The right candidate will be an integral part of our talented team, supporting our continued growth. Responsibilities include, but are not limited to:Review and process confidential and extremely time-sensitive applicationsIdentify objective data and enter ("key what you see") at …	Required Qualifications:Previous data entry experienceProficient keyboarding skills required with high accuracy levels (error free) Ability to effectively work individually or a team environment. Ability to handle multiple projects simultaneouslyAbility to adapt to changing fast-growing production environmentAbility to communicate both verbally and written with customers and company personnelStro…		0	1	0	Full-time	Entry level	High School or equivalent	Hospital & Health Care	Customer Service	0
112	Customer Service Associate - Part Time	US, IN, Indianapolis			Novitex Enterprise Solutions, formerly Pitney Bowes Management Services, delivers innovative document and communications management solutions that help companies around the world drive business process efficiencies, increase productivity, reduce costs and improve customer satisfaction. For almost 30 years, clients have turned to us to integrate and optimize their enterprise-wide business processe…	The Customer Service Associate will be based in Indianapolis, IN. The right candidate will be an integral part of our talented team, supporting our continued growth.Responsibilities:Sort mail – rough and fine sort processesUse Pactrac system for chain of custody on accountable parcelsRecord keepingProcess paperwork for shipments and track shipments per customer requestsKey in mail and create labe…	Minimum Requirements:Minimum of 6 months customer service related experience requiredHigh school diploma or equivalent (GED) requiredPreferred Qualifications:Keyboarding and windows environment PC skills required (Word, Excel and PowerPoint preferred)Experience running mail posting equipment a plusExcellent communication skills both verbal and writtenLifting up to 55 lbs with or without accommoda…		0	1	0	Part-time	Entry level	High School or equivalent	Hospital & Health Care	Customer Service	0
113	Customer Service Associate - Part Time	US, OR, Portland			Novitex Enterprise Solutions, formerly Pitney Bowes Management Services, delivers innovative document and communications management solutions that help companies around the world drive business process efficiencies, increase productivity, reduce costs and improve customer satisfaction. For almost 30 years, clients have turned to us to integrate and optimize their enterprise-wide business processe…	The Customer Service Associate will be based in Portland, OR. The right candidate will be an integral part of our talented team, supporting our continued growth.Responsibilities:Answer and dirent calls in a professional and timely mannerPerform various Mail Center activities (sorting, metering, folding, inserting, delivery, pickup, etc.)Lift heavy boxes, files or paper when neededMaintain the hig…	Minimum Requirements:Minimum of 6 months customer service related experience requiredHigh school diploma or equivalent (GED) requiredPreferred Qualifications:Keyboarding and windows environment PC skills required (Word, Excel and PowerPoint preferred)Experience running mail posting equipment a plusExcellent communication skills both verbal and writtenLifting up to 55 lbs with or without accommoda…		0	1	0	Part-time	Entry level	High School or equivalent	Insurance	Customer Service	0
114	Operations Manager	GB, WLV, Kingswinford	Operations	45000-60000	Simworx is acknowledged as one of the world’s leaders in the supply of 4D Effects Cinemas and Motion Simulation Attractions, for the entertainment, education &amp; corporate markets, worldwide. Its skills and capabilities extend from full turnkey solutions, custom attractions, product development, manufacturing &amp; service support, to film content, motion programming &amp; complete themed attra…	Simworx is a world leader in the design and manufacture of media based dynamic motion simulation attractions and 4D Effects Cinemas for Theme Parks, Museums, Zoos &amp; Aquariums, Family Entertainment Centres, and Visitor Attractions.As a result of continued success and a planned program of strategic growth, we are now seeking to recruit, dynamic and highly self motivated managers for the busines…	You need:Experience in operations management of a design/build and assembly organisation. Experience in managing multiple projects often internationalExperience in managing multiple teamsBe bright, numerate, and computer literate.Be highly motivated and have good time management skills.Have a proven history of achievement and success.Knowledge of change management and continuous improvement tools…	In return, aside from working within one of the most exciting industries, an excellent remuneration package is available as well as stability, progression and scope to travel to client sites worldwide.	0	1	0	Full-time	Mid-Senior level		Leisure, Travel & Tourism	Management	0
115	Regional Sales Director - West	US, CA, Los Angeles	Sales		WebLinc is the e-commerce platform and services provider for the fastest growing online retailers. WebLinc’s modern, agile technologies and strategic expertise empower companies running global, omnichannel commerce operations, and enable retailers to consistently out-pace the competition.Our industry-leading eCommerce platform enables us to create solutions that are a unique reflection of your br…	WebLinc is looking for a Regional Sales Director for the Western Region, based in or near the Greater Los Angeles area. The Regional Sales Director will be responsible for driving revenue growth while collaborating with the sales team in Philadelphia. The ideal candidate would be able to bring a wealth of eCommerce knowledge and experience to the team while performing with high energy and a true …	Minimum of 10 years experience in sales, at least 5 years experience retail software sales (eCommerce or Online Retail preferred)Proven track record to grow existing book of businessTop-rate public speaking skills and techniques, and experience with presenting complex ideas to a mixed team audience including C-level executivesAbility to handle and manage a pipeline of up to 50+ accounts with fluc…	Health &amp; WellnessMedical planPrescription drug planDental planVision planFlexible spending accountShort-term disabilityLong-term disabilityGym reimbursementFinancialCompetitive salariesReferral and ad-hoc bonusesSimple IRA with company matchLife insuranceTransit reimbursementCollege savings plan (529)Mobile phone and plan reimbursementWork &amp; Family LifeFlexible hours9 paid holidays2+ week…	1	1	0					Sales	0
116	Birmingham Business Admin Apprenticeship Under NAS 16-18 Year Olds Only	GB, BIR, Birmingham			Established on the principles that full time education is not for everyone Spectrum Learning is made up of a team of passionate consultants with the drive for putting people who wish to grow themselves through education whilst working into long term and relevant job roles.We also are official re-sellers for The Institute of Recruiters/ Study Course professional courses in HR Practice, In-House Re…	Government funding is only available for 16-18 year olds.Perfect role for school leavers.This is a fantastic opportunity for those looking to start their career in Business Admin. During the first 12 months you will work towards a Level 2 Business Admin NVQ and then you will kept on in a permanent position.You will be working for a recruitment company and the role will involve:-Candidate resourci…	16-18 year olds only due to government funding.Full time availability.	Career prospects.	0	1	1		Not Applicable	High School or equivalent	Human Resources	Human Resources	0
117	Executive Assistant	US, CA, San Francisco			Intercom (#URL_cb674f93cbcd215a3a0a57a8615a565545949eead8adbbc73307c26d6a6af81b#) is a simple, personal messaging service for businesses and their customers. It provides a single, integrated platform for the whole company to use for support, marketing, product, sales communication and more.We’re on a mission to make web and mobile business personal. We believe that the future of customer communic…	About the RoleIntercom is a young, fast-paced and rapidly-growing tech startup based in San Francisco, California. Founded in 2011, we’ve now got a team of nearly 100, growing every day. We need an Executive Assistant to help our CEO and COO stay organized, productive, and free to help make our company bigger and even better.The right candidate for this position must be adaptable to growing and c…	The ideal candidate will:Have at least 1 year of Executive Assistant experience, ideally in a tech startup,Be ambitious, self-motivated, always keen to learn and improve,Be happy to initiate complex, high-level, multi-phase tasks and see them through to completion with minimal assistance,Be extremely organized, with a knack for noticing and remembering details,Be enthusiastic and eager to help wh…	Benefits include a competitive salary DOE, equity in our company, daily catered meals, health, dental and vision coverage.#URL_20af2fe8ac053b6b00899f54194d05671b21a09a25c94a4ed32a6295bb64d21b#	0	1	1	Full-time	Entry level	Bachelor's Degree	Internet	Administrative	0
118	Materials Manager	US, IL, Melrose Park	Materials		Kappa Search, Inc. is one of the leading sourcing and placement firms in the nation. Located in downtown Chicago, KSI focuses on nationwide placements within all sectors of technical companies. Our focus on strong backgrounds with a technical focus has helped us service our clients for over twenty years.Specialties include:· Mechanical Engineering · Electrical Engineering · Project Management · P…	Hiring a materials manager for a leading manufacturing company in Illinois! This person will supervise production planning, manage recepit accuracy and forcast material requirements. Additonally, the materials manager will be responsible for developing lot sizes to minimize inventory and setup costs. MRP, capacity planning, master scheduling, and inventory managment applications will be used.	5+ years planning in manufacturing2+ years in supervising/managmentCPIM or CPM	Full time, direct hire. Some reloaction available.	0	1	1						0
119	Member of Technical Staff, Backend	US, NY, New York			ActionIQ is a stealth startup building the next generation of data-driven business applications. It is based in New York City and funded by top investors including Sequoia Capital and First Mark Capital.The company is founded by Tasso Argyros, founder and CTO of Aster Data, a Big Data pioneer that was acquired by database leader Teradata; and Nitay Joffe, a key developer in leading open source bi…	You are passionate about the convergence of breakthrough technology with intuitive design. You live, breathe, and dream about data infrastructure. Tough problems excite you. You are a jack of all trades - consistently venturing beyond your skill set taking on new problems. You thrive in the ambiguity of an early startup. You are excited at the prospect of architecting an entire back end system, g…	BS in Computer Science or similar. MS/PhD a plus. 7+ years experience in relevant roles. Led a team, recruited engineers, and managed projects. Experienced with modern data infrastructure technologies like Hadoop, Storm, and Spark. Killer systems developer. Speak Java and Scala as a second language. Scaled large backend systems with many interconnected parts. Extensive experience writing data flo…	Become a significant stakeholder of ActionIQ as part of your compensation packageWork with the smartest people in the industryTop health insurance benefitsConvenient working location with great subway access	0	1	0	Full-time	Director		Computer Software		0
120	English Teacher Abroad	US, MA, Amherst			We help teachers get safe &amp; secure jobs abroad :)	Play with kids, get paid for it Love travel? Jobs in Asia$1,500+ USD monthly ($200 Cost of living)Housing provided (Private/Furnished)Airfare ReimbursedExcellent for student loans/credit cardsGabriel Adkins : #URL_ed9094c60184b8a4975333957f05be37e69d3cdb68decc9dd9a4242733cfd7f7##URL_75db76d58f7994c7db24e8998c2fc953ab9a20ea9ac948b217693963f78d2e6b#12 month contract : Apply today	University degree required. TEFL / TESOL / CELTA or teaching experience preferred but not necessaryCanada/US passport holders only	See job description	0	1	1	Contract		Bachelor's Degree	Education Management		0
121	Executive Administrative Assistant	US, CT, Stamford			Novitex Enterprise Solutions, formerly Pitney Bowes Management Services, delivers innovative document and communications management solutions that help companies around the world drive business process efficiencies, increase productivity, reduce costs and improve customer satisfaction. For almost 30 years, clients have turned to us to integrate and optimize their enterprise-wide business processe…	The Executive Administrative Assistant will be based in our Stamford, CT client location. The ideal candidate will be an integral part of our talented team, supporting our continued growth.Essential Duties and Responsibilities: Provide routine assistance to the Executives which includes, but is not limited to: daily time entry, creating new meetings in the database, drafting letters and other cor…	Requirements: Minimum 10 years Executive experienceProficient in Power point, Word, ExcelExcellent verbal and written communication skillsExercises discretion and sound judgment in decision making; maintains confidentialityTrustworthy, professional mindset and the utmost discretionProfessional demeanor, dedicated to quality, quantity and timeliness of resultsExcellent organizational and time mana…		0	1	0	Full-time	Associate	High School or equivalent	Consumer Services	Administrative	0
122	Smart-Meter Expert	DE, BY, Wiepoldsried	tech		hello worldtalents23_ drives the change in digital recruitment and develops the best quality filters for the selection of top talents.	We have extensive experience in battery storage technologies and renewable energies. As a medium-sized enterprise specializing in storage systems, we are committed to the highest quality, "Made in Germany". The company is exclusively manufactured at the company's headquarters in Allgäu, where it is also subjected to thorough quality control. With this background, we have also been TÜV certified s…	Expert in best of class metering solutions for US solar &amp; storage designs.Understanding of US interconnection and grid-iso logic requiredMinimum education - Bachelor in engineeringMinimum of 3 years experience in the area of expertiseMust work independently and must be a self – starter	Want to be part of a fast growing, high energetic and motivated team?We afford a interesting place to work where you can expect a varied field, high self-reliance and numerous development potentialities.	0	1	1	Full-time					0
123	English Teacher Abroad	CA, ON, Brampton			We help teachers get safe &amp; secure jobs abroad :)	Play with kids, get paid for it Love travel? Jobs in Asia$1,500+ USD monthly ($200 Cost of living)Housing provided (Private/Furnished)Airfare ReimbursedExcellent for student loans/credit cardsGabriel Adkins : #URL_ed9094c60184b8a4975333957f05be37e69d3cdb68decc9dd9a4242733cfd7f7##URL_75db76d58f7994c7db24e8998c2fc953ab9a20ea9ac948b217693963f78d2e6b#12 month contract : Apply today	University degree required. TEFL / TESOL / CELTA or teaching experience preferred but not necessaryCanada/US passport holders only	See job description	0	1	1	Contract		Bachelor's Degree	Education Management		0
124	English Teacher Abroad	US, CO, Fort Collins			We help teachers get safe &amp; secure jobs abroad :)	Play with kids, get paid for it Love travel? Jobs in Asia$1,500+ USD monthly ($200 Cost of living)Housing provided (Private/Furnished)Airfare ReimbursedExcellent for student loans/credit cardsGabriel Adkins : #URL_ed9094c60184b8a4975333957f05be37e69d3cdb68decc9dd9a4242733cfd7f7##URL_75db76d58f7994c7db24e8998c2fc953ab9a20ea9ac948b217693963f78d2e6b#12 month contract : Apply today	University degree required. TEFL / TESOL / CELTA or teaching experience preferred but not necessaryCanada/US passport holders only	See job description	0	1	1	Contract		Bachelor's Degree	Education Management		0
125	Customer Service Associate - Part Time	US, FL, Boca Raton			Novitex Enterprise Solutions, formerly Pitney Bowes Management Services, delivers innovative document and communications management solutions that help companies around the world drive business process efficiencies, increase productivity, reduce costs and improve customer satisfaction. For almost 30 years, clients have turned to us to integrate and optimize their enterprise-wide business processe…	The Customer Service Associate will be based in Boca Raton, FL. The right candidate will be an integral part of our talented team, supporting our continued growth.Responsibilities include, but are not limited to:Pick-up and deliver mail, parcels and other items to customers within established time frames and service standardsLift large bundles of mail, overnight packagesOperate mail equipment, ha…	Minimum Requirements:Minimum of 6 months customer service related experience requiredHigh school diploma or equivalent (GED) requiredKeyboarding and windows environment PC skills a plus (Word, Excel andExcellent communication skills both verbal and writtenLifting up to 55 poundsStanding for long periods of timeSignificant walkingWillingness and availability to work additional hours if assignedWil…		0	1	0	Part-time	Entry level	High School or equivalent	Education Management	Customer Service	0
126	Marketing Associate	US, NY, Brooklyn			Maker’s Row is an online marketplace that connects American manufacturers and product based businesses. Our mission is to make manufacturing easy to access and simple to understand. We support a network of established businesses in their domestic sourcing needs, and are inspiring the next generation of American businesses to think domestic first. For more general info: press, funding, teamAt Make…	We are looking for someone with a passion for technology, small business and American manufacturing. This position will provide hands-on experience in copywriting, social media, and coordinating events. The ideal candidate will bring energy and passion to everything they do and be comfortable in a fast paced start-up environment.ResponsibilitiesMarket researchManaging email marketing campaignsMan…	QualificationsSelf-motivated and energetic personalityExperience using social media platforms (Facebook, Linkedin, Pinterest, Reddit, Instagram, Youtube and Twitter)Great communication skills and a talent for collaborationHave a demonstrated ability to post things that people shareAbility to meet deadlines in a fast-paced, dynamic environmentAttention to detail and ability to multi-task	Team outings (trips, weekend brunches, comedy shows, etc.)Snacks all day everydayDog-friendly officeWeekly team lunchesHealthcare and gym membership!	0	1	1	Full-time	Associate	Bachelor's Degree	Marketing and Advertising	Marketing	0
127	Game & Feature Specialist	GR, I, Athens			Who is AbZorba Games?Founded in 2011 we pride ourselves on creating superb, high-quality multiplayer games that entertain and engage gamers all across the globe. We focus on excellence of execution and push ourselves hard in this fast moving industry whilst enjoying every minute.In our three years we have:Launched our flagship Live Blackjack on Android attaining over 2m gamersAmassed over 5 milli…	This is pivotal position and integral to the gamer experience.What will I be responsible for?Designing game playFeature by feature optimizationUser interface layout - Planning and prototyping UIsWriting game narrativeDefining requirements, driving customer experience projects, and working with all relevant cross-functional teams to guarantee smooth, efficient implementationPre launch QACreating o…	Passionate gamerSolid understanding of Game Play Dynamics and Game EconomicsCreativity and innovationPassion for creating fun, compelling and addictive user experiencesOutstanding written and oral communication skillsStrong organizational and analytical skills and attention to detailsSocial networking experience is a strong plusAcademic background in game design an advantageProduct and KPI review…	What is AbZorba offering?A world leading gaming company renowned in its sector for quality gaming products in a fast paced, hot sector. We pride ourselves on being a dedicated passionate team ready to grow still further and yet with a fair and ambitious work ethic.We provide competitive compensation and rewards with personal and company bonus schemes in place - we reward when ever we want and can…	0	1	0	Full-time	Mid-Senior level		Internet		0
128	Pharmaceutical / Compound Sales Representative- Georgia	US, GA,	Sales		United Med Force was created due to the high demand for elite sales professionals in the healthcare industry. United Med Force has rapidly become the trusted leader in medical device and pharmaceutical sales distribution. It has successfully partnered with world-class physicians in various markets, providing them with the most advanced products in the industry. Our company prides itself on 3 main…	Are you currently a Medical Device/Pharmaceutical Representative?Are you currently a Compound Pharmacy Sales Representative looking to partner with a pharmacy that has the highest approval ratings with insurances, while at the same time earning higher commissions?Do you call on or have existing relationships with Orthopedic, Pain Management, Podiatrist, Neurologist, Rheumatologist, Internal Medic…	• Successful Medical Device, Pharmaceutical, or Compounding sales experience• Strong existing relationships &amp; network of Physicians• Ability to understand and explain new products• Diligent, personal &amp; time management skills• Ability to work successfully as an independent 1099 representative• Ability to develop new business and expand relationships with existing customers• Consistent writ…	• Ancillary product that will compliment your existing call cycle without leaving current position• Top commission rates in the industry• Highest approval rates with insurances in the industry• Unique training program that will maximize your knowledge in shortest amount of time• Live Script Tracker with full transparency that shows real time reimbursement from insurances.• Our top representatives…	0	1	1	Full-time	Associate	Unspecified	Pharmaceuticals	Sales	0
129	Precision Ag Intern Spring 2015 $2000 Per Month	US, IA, Harlan or Ames			HTS Ag has been working with producers to prove the profitability of precision technology since 1995. HTS Ag’s goal is to partner with producers to implement the latest technology to improve efficiency, reduce cost, improve yields, increase margins and improve environmental impact. Utilizing the latest technology HTS Ag can create a complete, customized solution for any size farming operation. As…	At HTS Ag, we attribute our success to our remarkable staff. We promote career growth, ongoing learning and professional development for all of our employees. We also offer a level of dedication to our employees that is second-to-none.If you’d like a unique interning opportunity with a growing and dynamic precision ag company, then check out: Precision Ag Technician Intern: Spring 2015 RESPONSIBI…	REQUIRED SKILLS: *Requires a High School Diploma and 2+ years agricultural related experience, with precision farming preferred.*Requires working knowledge of agriculture, as well as strong mechanical and/or electronics background.*Must be able to identify and correct problems through troubleshooting.*Must have the ability to understand the needs of customers through interaction and converting th…	This position is not benefits eligible.	0	1	1	Temporary	Internship	Some College Coursework Completed	Farming		0
130	Customer Service Associate	US, TX, Dallas			Novitex Enterprise Solutions, formerly Pitney Bowes Management Services, delivers innovative document and communications management solutions that help companies around the world drive business process efficiencies, increase productivity, reduce costs and improve customer satisfaction. For almost 30 years, clients have turned to us to integrate and optimize their enterprise-wide business processe…	The Customer Service Associate will be based in Dallas, TX. The right candidate will be an integral part of our talented team, supporting our continued growth.Responsibilities:Maintain highest level of customer care while demonstrating a friendly and cooperative attitudeEffectively address and resolve client and customer concerns and/or complaintsDemonstrate flexibility in satisfying customer in …	QualificationsMinimum of 1 year customer service related experience required.Minimum of 6 months conference room related work experienceExceptional Customer Service Skills &amp; ProfessionalismProvide a professional manner and appearance when on duty.Knowledge of audio/visual equipment requiredFlexible schedule / Stay as needed to cover meeting needsOvertime &amp; Weekend Coverage as neededStrong…		0	1	0	Full-time	Entry level	High School or equivalent	Telecommunications	Customer Service	0
131	Customer Service Associate - Call Attendant	US, NH, Bedford			Novitex Enterprise Solutions, formerly Pitney Bowes Management Services, delivers innovative document and communications management solutions that help companies around the world drive business process efficiencies, increase productivity, reduce costs and improve customer satisfaction. For almost 30 years, clients have turned to us to integrate and optimize their enterprise-wide business processe…	The Customer Service Associate will be based in Bedford, NH. The right candidate will be an integral part of our talented team, supporting our continued growth.Responsibilities:Some data entryCompile and update data relative to area of activityGood computer skillsClear telephone voiceAnswers internal and external calls and directs the caller appropriatelyConfident and polite demeanorAbility to wo…	Minimum Requirements:High school diploma or equivalent (GED) requiredMinimum of 1 year customer service related experience requiredAbility to communicate both verbally and written with customers and company personnel requiredComputer proficiency in email environments, MS Word/Excel or similar programs preferredAbility to handle multiple projects simultaneouslyStrong organizational and administrat…		0	1	0	Full-time	Entry level	High School or equivalent	Insurance	Customer Service	0
132	Milton Keynes Fragrance and Beauty Promotional Staff	GB, , Milton Keynes			Established on the principles that full time education is not for everyone Spectrum Learning is made up of a team of passionate consultants with the drive for putting people who wish to grow themselves through education whilst working into long term and relevant job roles.We also are official re-sellers for The Institute of Recruiters/ Study Course professional courses in HR Practice, In-House Re…	We are currently recruiting for an exciting Sales &amp; Customer Service role. We are looking for someone with a passion for sales, beauty and fragrance who is enthusiastic and driven.The ideal candidates will have the ability to demonstrate a fresh approach to sales and be able to work in a fast paced and versatile environment.If you are looking to build your career in Beauty, Promotional work, …	Experience in fragrance and sales.	Bonuses are available.	0	1	1	Temporary	Associate	Unspecified	Cosmetics	Sales	0
133	Senior Java Developer	GB, MAN, Wigan		30000-40000	Everything you need to track vehicles, assets &amp; equipmentFleetsmart is an easy to use web based fleet tracking solution for businesses.Save Money &amp; Improve Business Efficiency without feeling overwhelmed	An opportunity has come available for a Senior Java Developer working on our Fleetsmart Live product; an online GPS Fleet &amp; Asset Tracking platform. The chosen candidate will be responsible for heading up a new team of developers.We have over 500 customers and track over 7500+ vehicles, plant, machinery and assets daily on the systemVersion 3 which is very close close to release will be of hi…	2yrs+ Java and Javascript experience. Must have experience using Spring, Hibernate and JMS.Experience using Javascript frameworks such as JQuery, Backbone, Underscore or equivalentsExperience in one or more of the following areas would be a distinct advantage for the successful Java Developer:ActiveMQMySQLHibernateSubversion/GitGoogle maps and geocoding	Salary of £30,000 - £40,000 + Benefits Working with the latest technologiesMeeting customers to design and spec bespoke developmentsDesign and implementation of own ideasOpportunities to work remotely	0	1	0	Full-time	Mid-Senior level		Computer Software	Design	0
134	English Teacher Abroad	US, NV, Reno			We help teachers get safe &amp; secure jobs abroad :)	Play with kids, get paid for it Love travel? Jobs in Asia$1,500+ USD monthly ($200 Cost of living)Housing provided (Private/Furnished)Airfare ReimbursedExcellent for student loans/credit cardsGabriel Adkins : #URL_ed9094c60184b8a4975333957f05be37e69d3cdb68decc9dd9a4242733cfd7f7##URL_75db76d58f7994c7db24e8998c2fc953ab9a20ea9ac948b217693963f78d2e6b#12 month contract : Apply today	University degree required. TEFL / TESOL / CELTA or teaching experience preferred but not necessaryCanada/US passport holders only	See job description	0	1	1	Contract		Bachelor's Degree	Education Management		0
135	Senior Business Development Manager	GB, , Manchester	Sales and Business Development	70000-90000	MarketInvoice is one of the most high-profile London based fin-tech companies. The Company is Europe’s leading P2P invoice finance platform that allows SMEs to quickly and flexibly sell their invoices, releasing critical working capital in the process.Our mission at MarketInvoice is to modernise the way in which SMEs finance their working capital and fund their growth. We are seeking to bring muc…	BACKGROUNDA senior sales and account management role in the business development team which will see you develop high value qualified leads into a profitable portfolio of clients. This role is perfect for an experienced consultative sales professional who understands why customers need working capital and believes in the MarketInvoice mission to make business finance more efficient and transparen…	5-10 years sales experience in B2B solution sales in either the financial services or technology sector.Hold a high level of personal drive with a great work ethic and a track record of out of the ordinary value creation.Determined and ambitious with the ability to lead and coach others.Strong competitive nature with a professional attitude.Analytical, methodical and numerate.Cross functional wit…	Based in our Manchester officeCompetitive basic salary Highly incentivised pay structureUncapped commission scheme based on monthly trading volume and revenue.25 days holidayPrivate Health Insurance	0	1	0	Full-time	Mid-Senior level	Bachelor's Degree	Financial Services	Sales	0
136	English Teacher Abroad	US, NC, Fayetteville			We help teachers get safe &amp; secure jobs abroad :)	Play with kids, get paid for it Love travel? Jobs in Asia$1,500+ USD monthly ($200 Cost of living)Housing provided (Private/Furnished)Airfare ReimbursedExcellent for student loans/credit cardsGabriel Adkins : #URL_ed9094c60184b8a4975333957f05be37e69d3cdb68decc9dd9a4242733cfd7f7##URL_75db76d58f7994c7db24e8998c2fc953ab9a20ea9ac948b217693963f78d2e6b#12 month contract : Apply today	University degree required. TEFL / TESOL / CELTA or teaching experience preferred but not necessaryCanada/US passport holders only	See job description	0	1	1	Contract		Bachelor's Degree	Education Management		0
137	Customer Service Associate	US, TX, Dallas			Novitex Enterprise Solutions, formerly Pitney Bowes Management Services, delivers innovative document and communications management solutions that help companies around the world drive business process efficiencies, increase productivity, reduce costs and improve customer satisfaction. For almost 30 years, clients have turned to us to integrate and optimize their enterprise-wide business processe…	The Customer Service Associate will be based in Dallas, TX. The right candidate will be an integral part of our talented team, supporting our continued growth.Responsibilities:Prepare materials for mailing including: applying postage, preparing items for shipment or collection, distributing items as needed, ensuring items are properly labeled and documenting data according to management guideline…	QualificationsMinimum of 6 months customer service related experience required.Excellent communication skills both verbal and written.Ability to effectively work individually or in a team environment.Competency in performing multiple functional tasks.Ability to meet employer's attendance policy.Basic PC/Windows experience required.Ability to lift and/or move items up to a maximum of 55lbs. or the…		0	1	0	Full-time	Entry level	High School or equivalent	Telecommunications	Customer Service	0
138	Head of Marketing (option CMO)	DE, , Berlin			We are on a mission: Making cities smarter.Cities are complex. And your smartphone should save you from the everyday challenges of living in them.How do we contribute? We are reinventing the best public transport app. (#1 Winner of the Mobile Tech Award)We're based in Berlin. Close to Hackescher Markt. We have a rooftop terrace &amp; a plunge pool. We love it.We are hiring now!	Performance Marketing. Mobile.Build &amp; execute our growth as we expand globally. Across all channels. Mobile, SEM, SEO, Affiliate. Creative approaches highly encouraged!Establish relationships. Find partners. Acquire customers. Monetize the app.Creativity, Analytics &amp; Empathy. You love KPI's &amp; Insights as much as branding &amp; communication.			0	1	1						0
139	Customer Service Technical Specialist- Reprographics Specialist	US, NY, New York			Novitex Enterprise Solutions, formerly Pitney Bowes Management Services, delivers innovative document and communications management solutions that help companies around the world drive business process efficiencies, increase productivity, reduce costs and improve customer satisfaction. For almost 30 years, clients have turned to us to integrate and optimize their enterprise-wide business processe…	The Customer Service Technical Specialist will be based in New York, NY. The right candidate will be an integral part of our talented team, supporting our continued growth.Key responsibilities include:Production Print operations – maintains a working knowledge of all production print and copy equipment on site.Operates various Production scale printers and organizes the daily print flow.Assists t…	Position Requirements:High school diploma or equivalent (GED) requiredExperience with a production print and copy operationMinimum of 1 year customer service related experience requiredAbility to communicate both verbally and written with customers and company personnel requiredComputer proficiency in email environments, MS Word/Excel or similar programs preferredAbility to handle multiple projec…		0	1	0	Full-time	Entry level	High School or equivalent	Financial Services	Customer Service	0
140	Customer Service Associate	US, NY, New York			Novitex Enterprise Solutions, formerly Pitney Bowes Management Services, delivers innovative document and communications management solutions that help companies around the world drive business process efficiencies, increase productivity, reduce costs and improve customer satisfaction. For almost 30 years, clients have turned to us to integrate and optimize their enterprise-wide business processe…	The Customer Service Associate will be based in New York, NY. The right candidate will be an integral part of our talented team, supporting our continued growth.Responsibilities:Perform various Mail Center activities (sorting, metering, folding, inserting, delivery, pickup, etc.)Lift heavy boxes, files or paper when neededMaintain the highest levels of customer care while demonstrating a friendly…	Minimum Requirements:Minimum of 6 months customer service related experience requiredHigh school diploma or equivalent (GED) requiredPreferred Qualifications:Keyboarding and windows environment PC skills required (Word, Excel and PowerPoint preferred)Experience running mail posting equipment a plusExcellent communication skills both verbal and writtenLifting up to 55 lbs with or without accommoda…		0	1	0	Full-time	Entry level	High School or equivalent	Facilities Services	Customer Service	0
141	English Teacher Abroad	US, PA, Philadelphia			We help teachers get safe &amp; secure jobs abroad :)	Play with kids, get paid for it Love travel? Jobs in Asia$1,500+ USD monthly ($200 Cost of living)Housing provided (Private/Furnished)Airfare ReimbursedExcellent for student loans/credit cardsGabriel Adkins : #URL_ed9094c60184b8a4975333957f05be37e69d3cdb68decc9dd9a4242733cfd7f7##URL_75db76d58f7994c7db24e8998c2fc953ab9a20ea9ac948b217693963f78d2e6b#12 month contract : Apply today	University degree required. TEFL / TESOL / CELTA or teaching experience preferred but not necessaryCanada/US passport holders only	See job description	0	1	1	Contract		Bachelor's Degree	Education Management		0
142	Customer Service Associate	US, CA, Palo Alto			Novitex Enterprise Solutions, formerly Pitney Bowes Management Services, delivers innovative document and communications management solutions that help companies around the world drive business process efficiencies, increase productivity, reduce costs and improve customer satisfaction. For almost 30 years, clients have turned to us to integrate and optimize their enterprise-wide business processe…	The Customer Service Associate will be based in Palo Alto, CA. The right candidate will be an integral part of our talented team, supporting our continued growth.Responsibilities:Perform various Mail Center activities (sorting, metering, folding, inserting, delivery, pickup, etc.)Completing large Print, copy, and scan projectsLift heavy boxes, files or paper when neededMaintain the highest levels…	Minimum Requirements:Minimum of 6 months customer service related experience requiredHigh school diploma or equivalent (GED) requiredPreferred Qualifications:Experience with legal print, copy, and scan projects1-2 years of receptionist experience preferredExperience working in a law firm environment preferredKeyboarding and windows environment PC skills required (Word, Excel and PowerPoint prefer…		0	1	0	Full-time	Entry level	High School or equivalent	Legal Services	Customer Service	0
143	BI Developer	IL, TA, Tel Aviv	R&D		The only thing we love more than our data is our team.We're a group of developers, designers, mathematicians, data scientists, researchers and marketeers that work relentlessly to measure online behavior worldwide and to generate marketing insights.Together, we are shaping the future of web measurement and competitive intelligence.	SimilarWeb is a technology-driven Big Data internet company. Our products are based on unique, proprietary technology and data, and use sophisticated algorithms to analyze every website on the internet. We pride ourselves on providing users with comprehensive and beneficial information, giving them valuable insights about their competitor’s traffic.As a BI developer, the ideal candidate will have…	Skills and Requirements:Minimum 2 years’ Experience of Java DevelopmentExperience with DatabasesLove for DataBusiness OrientedExperience in BI Development - AdvantageHighly passionate about architecture and server code design TDD and DDDStrong willingness to learn		0	1	0						0
144	English Teacher Abroad (Conversational)	US, TX, Hidalgo			We help teachers get safe &amp; secure jobs abroad :)	Play with kids, get paid for it.Vacancies in Asia$1500 USD + monthly ($200 Cost of living)Housing providedAirfare ReimbursedExcellent for student loans/credit cardsGabriel Adkins (#URL_ed9094c60184b8a4975333957f05be37e69d3cdb68decc9dd9a4242733cfd7f7#)#URL_75db76d58f7994c7db24e8998c2fc953ab9a20ea9ac948b217693963f78d2e6b#We are looking for friendly people. If you do not plan to take part in a 3-5 m…	University degree required. TEFL / TESOL / CELTA, and/or teaching experience preferredCanada/US passport holders only	See job description	0	1	1	Contract	Entry level	Bachelor's Degree	Education Management	Education	0
145	Forward Cap.					The group has raised a fund for the purchase of homes in the Southeast. The student on this project will help them build their investments from the ground up and will help with the analysis and modeling of their investments. We should be looking for someone with a strong general finance skills and has a lot of entrepreneurial ability.			0	0	0						1
146	.NET Web Developer	GR, I, Athens	Development	10000-14000		establishing a detailed application specification through discussion;clarifying what actions the application is intended to perform;breaking down application specification into its simplest elements and translating this logic into a programming language;devising possible solutions to anticipated problems;working as part of a team, which may be established purely for a particular project, to write…	C# .NETHTMLJavascript - JQueryBootstrapIISSQL ServerRequriment - Technical Analysis	Innovative solutions to developAttractive working environment	0	1	0	Full-time	Associate	Unspecified	Computer Software	Other	0
147	Customer Service Associate	US, TX, Dallas			Novitex Enterprise Solutions, formerly Pitney Bowes Management Services, delivers innovative document and communications management solutions that help companies around the world drive business process efficiencies, increase productivity, reduce costs and improve customer satisfaction. For almost 30 years, clients have turned to us to integrate and optimize their enterprise-wide business processe…	The Customer Service Associate will be based in Dallas, TX. The right candidate will be an integral part of our talented team, supporting our continued growth.Responsibilities:Prepare materials for mailing including: applying postage, preparing items for shipment or collection, distributing items as needed, ensuring items are properly labeled and documenting data according to management guideline…	QualificationsMinimum of 6 months customer service related experience required.Excellent communication skills both verbal and written.Ability to effectively work individually or in a team environment.Competency in performing multiple functional tasks.Ability to meet employer's attendance policy.Basic PC/Windows experience required.Ability to lift and/or move items up to a maximum of 55lbs. or the…		0	1	0	Full-time	Entry level	High School or equivalent	Telecommunications	Customer Service	0
148	CNC Programmer	US, PA, Philadelphia			We Provide Full Time Permanent Positions for many medium to large US companies. We are interested in finding/recruiting high quality candidates in IT, Engineering, Manufacturing and other highly technical and non-technical jobs.	(We have more than 1500+ Job openings in our website and some of them are relevant to this job. Feel free to search it in the website and apply directly. Just Click the “Apply Now” and you will redirect to our main website where you can search for the other jobs.)Job Requirements:Must be familiar with Job Shop type operations.CAM and CAD experience a major plus.Ideal candidate will have a minimum…			0	0	0	Full-time					0
149	UI/UX developer at StartTech Ventures	GR, I, Athens	Incubation Services		StartTech Ventures is the investment &amp; incubation arm of the Materializing Innovation Group and has three functions: Seed Fund, Incubator and Business Angel Network. We build on the experience its people gained out of starting Virtual Trip, the first successful student start-up in Greece, spinning out more than 10 high-tech companies and creating a next generation startup accelerator via intr…	The UI/ UX developer is responsible for:Analyzing Web site needs, goals, target audiences, content and functionality based on users’ needs as well as clients’ business goals.Design wireframes and turn them to static prototypesDirecting ongoing usability testing.Working with client and project teams to complete the information architecture and interface development processes for new production pro…	Desired Skills &amp; Experience2-3 years of UX design / development experience (and the portfolio to prove it) as a key, hands-on interaction/visual designer of a UI/UX team through the product development cycle of successfully launched web, mobile, and/or software applications.The UX/UI developer needs to be competent in all of facets of the design process, and exceptionally talented and skilled…	StartTech Ventures offers a satisfactory compensation package and a dynamic, vibrant working environment, bringing together talented people from various sectors. You will be surrounded by unique individuals who strive for excellence and are focused on results.	0	1	1	Full-time	Associate	Bachelor's Degree	Computer Software		0
150	Account Executive - Philadelphia	US, PA, Philadelphia	Sales		Our passion for improving quality of life through geography is at the heart of everything we do. Esri’s geographic information system (GIS) technology inspires and enables governments, universities and businesses worldwide to save money, lives and our environment through a deeper understanding of the changing world around them.Carefully managed growth and zero debt give Esri stability that is unc…	THE COMPANY: ESRI – Environmental Systems Research InstituteOur passion for improving quality of life through geography is at the heart of everything we do. Esri’s geographic information system (GIS) technology inspires and enables governments, universities and businesses worldwide to save money, lives and our environment through a deeper understanding of the changing world around them.Carefully …	EDUCATION: Bachelor’s or Master’s in GIS, business administration, or a related field, or equivalent work experience, depending on position levelEXPERIENCE: 5+ years of enterprise sales experience providing platform solutions to businessesDemonstrated experience in managing the sales cycle including prospecting, proposing, and closingAbility to adapt to new technology trends and translate them in…	Our culture is anything but corporate—we have a collaborative, creative environment; phone directories organized by first name; a relaxed dress code; and open-door policies.A Place to ThrivePassionate people who strive to make a differenceCasual dress codeFlexible work schedulesSupport for continuing educationCollege-Like CampusA network of buildings amid lush landscaping and numerous outdoor pat…	0	1	0	Full-time	Mid-Senior level	Bachelor's Degree	Computer Software	Sales	0
151	Web Developer	US, AZ, Phoenix			Yazamo is a rapidly growing digital lifecycle marketing firm focused on developing web marketing strategies for mid sized to enterprise companies. Optimizing web conversions, designing and developing websites, setting up analytics tracking to measure campaign success are all vital components of our success. We are a fast paced and constantly evolving firm where the right person can a have real im…	If you are you a talented Web Developer who wants to work on cutting edge digital marketing projects, we are the place for you. Our collaborative team of consultants delivers results across multiple verticals and technology platforms to mid-size and enterprise clients. At Yazamo you will experience a dynamic work environment, a talented team of A players and an innovative evolving culture. If you…	Strong front-end development skills: HTML5, CSS3, and JavaScript (jQuery) Strong experience with WordPress (custom theme, shortcode, function, etc)Some experience with PHPSome experience with front-end frameworks: Twitter Bootstrap, Foundation, etcSome experience with Adobe Suite skills: Photoshop and IllustratorFamiliar and experience with latest web design trends: responsive, parallax, jQuery /…	Competitive salary at all experience levelsExpenses paid for conferences	0	1	0	Full-time	Associate	Unspecified	Marketing and Advertising	Information Technology	0
152	English Teacher Abroad	US, MO, St. Louis			We help teachers get safe &amp; secure jobs abroad :)	Play with kids, get paid for it Love travel? Jobs in Asia$1,500+ USD monthly ($200 Cost of living)Housing provided (Private/Furnished)Airfare ReimbursedExcellent for student loans/credit cardsGabriel Adkins : #URL_ed9094c60184b8a4975333957f05be37e69d3cdb68decc9dd9a4242733cfd7f7##URL_75db76d58f7994c7db24e8998c2fc953ab9a20ea9ac948b217693963f78d2e6b#12 month contract : Apply today	University degree required. TEFL / TESOL / CELTA or teaching experience preferred but not necessaryCanada/US passport holders only	See job description	0	1	1	Contract		Bachelor's Degree	Education Management		0
153	Digital Sales Manager - High End Decor	US, NY, New York		50-110	Dering Hall, #URL_5f3201a601e42a814d6d0724e0b94a4cf371abcd4b89ec239e909fe96a4b8521#, is to the online marketplace that features high-end home furnishings from the world’s most renowned brands, artisans, and design galleries. These furnishing brands on Dering Hall pay monthly listing fees to showcase their products on the site. Our mission is to connect serious potential buyers -- interior designe…	Company Description:Dering Hall, #URL_5f3201a601e42a814d6d0724e0b94a4cf371abcd4b89ec239e909fe96a4b8521#, is to the online marketplace that features high-end home furnishings from the world’s most renowned brands, artisans, and design galleries. These furnishing brands on Dering Hall pay monthly listing fees to showcase their products on the site. Our mission is to connect serious potential buyers…	Skill Requirements:2-5 years of sales experience.Bachelor’s degree. MBA welcome.We have a strong preference for individuals who have worked within digital media sales or persons who worked at a high-end home furnishing manufacturer.In-depth knowledge of the leading high-end home furnishing brands, design galleries, and artisans. You have an eye for products of the highest quality.Go-getter, self-…	Health planParticipation in the company's Stock Option Award plan	0	1	0	Full-time	Mid-Senior level	Bachelor's Degree	Luxury Goods & Jewelry	Sales	0
154	Senior Project Manager	GB, , London	Production	28000-45000	Neverbland is a team of designers, developers and doers. Specialists in user experience, interaction design and product development. Having earned our spurs developing startups, we understand the importance of simple, elegant solutions and quick releases; matching beautiful aesthetic to functional design.We're driven by the Web's ability to unite and empower. That's why we're passionate about col…	Some of us are born with the ability to multi task, organize our lives and the lives of others with laser accuracy. Some of us aren’t. Fortunately for those of us who aren't (author of this post included), there are people like you, who can and do, with startling brilliance.You'll love working at the heart of a close-knit team to develop medium and long-term plans as much as you’ll enjoy the day-…	2-3 years agency experience in a Producer/Project Manager role (essential)The ability to work autonomously- managing multiple projects from spec writing to budgeting across multiple clients simultaneously.Excellent verbal and written communication skills- talking, writing etc.A love for solving problems for real businesses, no matter how large.A desire to build strong, respect-driven relationship…	Work in a dynamic, creative environment.Learn first-hand about how to start, grow and market new startups and products.Build exciting Apps that thousands of people will use and love.Work on a broad range of projects and brandsTeam lunches, drinks and - dare we say it - parties.Unlimited holidays (we trust you to get the job done, so we don't track).OTE bonus scheme paid quarterly	0	1	1	Full-time	Mid-Senior level	Bachelor's Degree	Internet	Production	0
155	Production Operator $16.50/hr	US, MA, Haverhill		0-34300		Position SummaryOperates chemical process systems and ancillary equipment. Performs all tasks in a safe manner and following plant safety policies and procedures. Key Areas of ResponsibilityOperates chemical processing and related equipment following work instructions (WI), distributed control system (DCS) and Product Quality Control Plans (PQCP).Adjusts controls to regulate variables as per inst…	Required Skills Manual dexterity, accuracy and attention to details. General mechanical aptitude.High level of safety awareness and attention to details.Written, verbal communication and active listening skills. Capacity to cross-train with other operating units. Ability to work collaboratively with others in a team-based environment.Organizational and record keeping skills. Familiarity with comp…		0	0	0	Contract		High School or equivalent	Machinery	Production	0
156	Customer Service Professional - Property Management Industry Exp.	US, NJ, Piscataway		35000-40000		Since its founding in 1992, Edgewood Properties has established itself as a leading real estate development and property management company. With corporate headquarters in New Jersey, the company is on a course of growth leading to activities across the nation. Edgewood Properties is current interviewing for a property management customer service professional with previous customer service experi…	Min. two to three years previous customer service exp. Real Estate/Property Management exp. preferred.Excellent oral and written communication skills.Professional presentation and demeanor.Must be highly organized and a multi-tasker, always upbeat and with a smile.Proficient at MS Word and Excel. Exp with RealPage a huge plus. EDUCATION: High school graduate, some college; or equivalent related b…	Health: Medical, Dental, Vision, Other: Life, Long Term Disability, 401K (company match), Earned holidays &amp; sick days. Discounts on homes, apartments and appliances.	0	0	0	Full-time	Associate	High School or equivalent	Real Estate	Customer Service	0
157	Choose Your Own Adventure	US, VA, Richmond			We're artists, thinkers, and doers in an open, collaborative, and challenging environment. We love to work our hearts out, but we also love beanbags, wasabi peas, and yoga. We hope you do, too.What do we do? We develop interactive training content and mobile-friendly software apps that empower and educate employees and customers from hot new startups to Fortune 50 companies.	Don't see your role? Send your information here!			0	1	0						0
158	English Teacher Abroad	US, AL, Jacksonville			We help teachers get safe &amp; secure jobs abroad :)	Play with kids, get paid for it Love travel? Jobs in Asia$1,500+ USD monthly ($200 Cost of living)Housing provided (Private/Furnished)Airfare ReimbursedExcellent for student loans/credit cardsGabriel Adkins : #URL_ed9094c60184b8a4975333957f05be37e69d3cdb68decc9dd9a4242733cfd7f7##URL_75db76d58f7994c7db24e8998c2fc953ab9a20ea9ac948b217693963f78d2e6b#12 month contract : Apply today	University degree required. TEFL / TESOL / CELTA or teaching experience preferred but not necessaryCanada/US passport holders only	See job description	0	1	1	Contract		Bachelor's Degree	Education Management		0
159	Customer Support Professional	US, ,				EEO LLC is an IBO partnered with Arise Virtual Solutions to deliver high quality voice, email, chat, technical support, sales, social media and mobile customer service to Fortune 500 companies. We are currently hiring independent contractors to take inbound customer service, technical support and/or sales calls, emails and/or chats with a high degree of professionalism for a client of your choosi…	Must be 18 years of age or older Must live in and be a legal U.S.A. citizen or Legal Resident You must have a clean criminal record with zero felony or fraud convictions You must have a computer and cable or DSL Internet to start Must be able to invest $12.95 for a background check (you will receive a copy) and also the cost of the client training (all fees are reimbursed after 90 days of servici…	Guaranteed work position with the client that you chooseFree Direct DepositAdvancement OpportunitiesInexpensive contracting opportunityNo multilevel marketingFlat $39 rate per pay periodMore than 25 years of customer service experience24/7 supportWork from homeFull reimbursement of CSP 101 certification, first client certification and background check fees after 90 days of active client servicing…	1	0	1	Contract				Customer Service	0
160	General Laborers	US, CT, Hartford		9-Dec	Elite Environmental Group LLC. Provides staffing services and temporary employment opportunities for a wide range of clients, from business owners in search of employees, to candidates in search of employment in the Environmental, and Construction industry.	Elite Environmental Group is currently hiring General Laborers, Construction, Housekeeping, and Manufacturing Associates for temporary and temporary to hire positions, paying $9.00 - $13.00 per hour. If you’re dependable and looking for work, contact Elite Environmental Group today. Job DescriptionConstruction will erect or dismantle scaffolding, shoring, braces, traffic barricades, ramps, or oth…	Ideal CandidatesRelevant experience preferredReliable TransportationCommitted to safety at all timesExcellent attendance		0	1	1						0
161	Field Services Supervisor	US, WI, Western Wisconsin	Field Operations	44000-57000	Dairy, food and beverage processors work within one of the most complex, competitive and precision-driven industries. They need a partner they can rely on to address their operational issues. W.M. Sprinkman has been providing system design, engineering and installation as well as stainless steel manufacturing, maintenance and servicing of equipment for over 80 years. The secret (foundation/ core)…	W.M. Sprinkman designs, builds and installs stainless steel processing systems for the dairy, food and beverages industry. We're a rapidly growing organization with TANKS of opportunity for enthusiastic, team-oriented people with a passion for delighting our customers. We're looking for a Field Services Coordinator who will be responsible for all aspects of field service including scoping, schedu…	5-7 years of experience in fabrication and/or field service, preferably in the food and beverage industry with 3-5 years of supervisory experience or an equivalent combination of skills and experience.Proven ability to work in a cross-functional team environment.	We provide a solid benefits package with health, dental, vision, 401(k) and long and short-term disability, plus a company-wide profit sharing program.	0	0	0	Full-time	Associate	High School or equivalent	Mechanical or Industrial Engineering	Manufacturing	0
162	VP of Engineering	US, MI, Detroit				A VP of Engineering is responsible for all product development tasks, They report to the CTO and work with all other C-level people and VPs. The VP of Engineering is a mix of an engineer and a businessperson. On a fundamental level, this individual is concerned with managing people rather than writing code or making deals.Job Description:-Maintains leadership of the dev team, including the hiring…	Experience:-2+ years Project Management experience with a dev team.-2+ years lower level engineering, particularly in Javascript and Ruby-Experience scaling a team of 10 developers up to 50 or more-2+ years experience in an agile/scrum/kanban environment-Demonstrable expertise in building out dev team workflow processes-2+ years experience with testing frameworks (TDD, BDD, etc)-2+ years personne…		0	0	1	Full-time	Director	Bachelor's Degree			0
163	Account Manager (Fashion)	AU, NSW, Sydney			EVH is a fashion, lifestyle, design and luxury communications, digital, events and sales agency. With integrity and intelligence, we work as an extension of our clients to build and secure their presence in the marketplace.Based in Sydney but with an international reach, EVH is known for positioning, pioneering and protecting brands through a considered, strategic approach to sales and communicat…	Australia’s fastest growing Fashion, Luxury and Lifestyle agency is seeking an experienced Fashion PR Account Manager to manage key accounts. EVH is an integrated PR, content marketing and digital agency helping premium brands reach their audiences and customer across multi-platforms. Our clients include Alex Perry, Calvin Klein, Coach, Ellery, Farfetch, Furla, Gilt, Max Mara, Shopbop, Sneakerboy…	Excellent writing, communication and presentation skillsStrong knowledge of and depth of contacts across all media channelsDemonstrated ability working with relevant clientele Proven experience in managing a junior team effectivelyA minimum of 3-5 years’ agency PR experience		0	1	0	Full-time	Mid-Senior level		Public Relations and Communications	Public Relations	0
164	Customer Service Associate - Data Entry	US, CT, Windsor			Novitex Enterprise Solutions, formerly Pitney Bowes Management Services, delivers innovative document and communications management solutions that help companies around the world drive business process efficiencies, increase productivity, reduce costs and improve customer satisfaction. For almost 30 years, clients have turned to us to integrate and optimize their enterprise-wide business processe…	We are currently seeking Customer Service Associate – Data Entry/ Document Indexing to sit in our Windsor CT location. The right candidate will be an integral part of our talented team, supporting our continued growth. Responsibilities include, but are not limited to:Review and process confidential and extremely time-sensitive applicationsIdentify objective data and enter ("key what you see") at …	Required Qualifications:Previous data entry experienceProficient keyboarding skills required with high accuracy levels (error free) Ability to effectively work individually or a team environment. Ability to handle multiple projects simultaneouslyAbility to adapt to changing fast-growing production environmentAbility to communicate both verbally and written with customers and company personnelStro…		0	1	0	Full-time	Entry level	High School or equivalent	Consumer Services	Customer Service	0
165	Marketing Executive	EG, C, Cairo	Marketing		EME International is a global leader in enterprise mobility solutions, partnering with thousands of device makers and corporate customers to deliver profitable solutions. Since it was founded in 2004, EME International has established itself as an industry leader in taking data, and making it relevant and readily available to the end user in the sales force and financial services industry through…	Designing and creating marketing materialManaging Digital Marketing Channels Market research on specific productsLinking between PR agency, Website designers and EME	B.SC degree in any related to discipline.Minimum 1 year experience in marketing.Excellent command of photoshop, powerpoint, graphics design experience.Excellent English(writing and speaking) and Arabic speaking skills,Strong passion for innovation and catching up on the latest trends in technology	Challenging work EnvironmentGreat Career PathLearning OpportunitiesMedical Insurance	0	1	0	Full-time	Entry level	Bachelor's Degree	Telecommunications	Marketing	0
166	Sales and Marketing Intern	GB, , London		18500-28000	Digital Shadows is a cyber threat intelligence company that protects organisations from data loss and targeted cyber attack. By applying our award-winning blend of expertise and technology we enable organisations to exploit social, cloud and mobile technologies while keeping their security and reputations intact.For more information please contact careers[at]digitalshadows[dot]com (no recruiters …	Please note that the deadline for applications for this position is Friday 15th August at 1800.Digital Shadows® runs a cyber monitoring managed service that protects its clients’ digital footprints. We are an innovative, award-winning, high-growth, security technology start-up. Having founded in May 2011 we are on an exciting journey and are currently based in Canary Wharf, London as part of the …	Required skills and qualificationsThe successful candidate will possess most or all of the following• 2.1 undergraduate degree or above (or expected if final year student) in a numerate or business discipline• The ability to be flexible and cope with a frenetic and fast paced start-up environment• A natural aptitude for social networking and internet media• Lots of enthusiasm, a willingness and d…	SalaryNegotiable on experience. £18,500 - £28,000.	0	1	1	Full-time	Internship	Bachelor's Degree	Computer Software	Marketing	0
167	Exports Area Manager	GR, I, Athens	Sales			• Map and evaluate business opportunities in target markets in Europe &amp; other countries.• Explore and contact potential customers and build client network for the respective region.• Execute account management plans through sales report analysis and by building strong relationship with the client• Analyze all customer requirements to prepare appropriate sales strategies.• Develop and maintain…	• BSc in Business Administration / Management/ Finance • MSc in Management/Marketing/MBA would be considered a plus • 4- 5 years experience in a relevant key account or exports role, working preferably in winery industry• Excellent knowledge of English language• Knowledge of a second foreign language, preferably German, would be considered a plusSkills required:• Excellent communication skills • …		0	0	0	Full-time	Mid-Senior level	Master's Degree	Consumer Goods	Sales	0
168	Entry Level Sales	US, MD, Baltimore		55000-75000		General Summary: Achieves maximum sales profitability, growth and account penetration within an assigned territory and/or market segment by effectively selling the company’s products and/or related services. Personally contacts and secures new business accounts/customers.CORE FUNCTIONS:•Promotes/sells/secures orders from existing and prospective customers through a relationship-based approach.•De…		Great Health and DentalFast Advancement OpportunitiesGreat Income PotentialCompetitive Bonus ProgramCar Allowance	0	0	0	Full-time	Entry level	High School or equivalent	Financial Services	Sales	0
169	Marketing Sales Assistant	GR, I, Athens	MKT		7Indigo New Media is an advertising agency specialized in digital marketing. We are young professionals who love excellence and stay excited by anything new in the marketing field. We provide to our clients a super pack of marketing strategies, combining design, development, client service, running and monitoring of our campaigns, with each of these elements focused on measurable results!	7Indigo New Media is an advertising agency specialized in digital marketing. We are young professionals who love excellence and stay excited by anything new in the marketing field. We provide to our clients a super pack of marketing strategies, combining design, development, client service, running and monitoring of our projects, with each of these elements focused on measurable results!As a Mark…	Strong, Enthusiastic and Passionate “Can do” attitudeUniversity’s degree in marketing, business administration or communicationExcellent knowledge of Microsoft Office (Power Point, Word)Strong interpersonal and communication skillsStrong customer service &amp; sales orientationExcellent knowledge and command of Greek languageExcellent knowledge and command of English language (C2 level)Strong and…	Training and development planCareer development opportunities for the more ambitiousCooperation with very important Greek and Multinational CompaniesYouthful and modern environmentBasic salary (+bonus)	0	1	0	Full-time	Entry level	Bachelor's Degree	Marketing and Advertising	Administrative	0
170	Customer Service Team Lead	US, SD, Rapid City			Novitex Enterprise Solutions, formerly Pitney Bowes Management Services, delivers innovative document and communications management solutions that help companies around the world drive business process efficiencies, increase productivity, reduce costs and improve customer satisfaction. For almost 30 years, clients have turned to us to integrate and optimize their enterprise-wide business processe…	We are currently seeking a Customer Service Team Lead. The right candidate will be an integral part of our talented team, supporting our continued growth. This position will be located in our Rapid City, SD location.Responsibilities include, but are not limited to:Manage all applicable departments of operationManage PTO time and daily schedulesMentor, develop and lead employeesPersonal developmen…	Required Qualifications:Experience coordinating/deploying work to employees requiredMinimum of 1-year customer service related experience requiredAbility to resolve employee and customer concerns/issuesAbility to communicate both verbally and written with customers and company personnelHigh school diploma or equivalent (GED) requiredAbility to effectively work individually or in a team environmen…		0	1	0	Full-time	Entry level	High School or equivalent	Financial Services	Customer Service	0
171	Micro-grid Systems Engineer	DE, BY, Wiepoldsried	tech		hello worldtalents23_ drives the change in digital recruitment and develops the best quality filters for the selection of top talents.	We have extensive experience in battery storage technologies and renewable energies. As a medium-sized enterprise specializing in storage systems, we are committed to the highest quality, "Made in Germany". The company is exclusively manufactured at the company's headquarters in Allgäu, where it is also subjected to thorough quality control. With this background, we have also been TÜV certified s…	Experience with utility interactive micro-grid design and standalone backup designMinimum education - Bachelor in engineeringMinimum of 5 years experience in the area of expertiseMust work independently and must be a self – starter	Want to be part of a fast growing, high energetic and motivated team?We afford a interesting place to work where you can expect a varied field, high self-reliance and numerous development potentialities.	0	1	1	Full-time					0
172	System Administrator	GB, CMD, London	Technology	30000-35000	The Technical Team and offering at VML London has a very strong heritage dating back to the mid-nineties when the London office was founded. Back in those days we were one of the first few purely digital marketing agencies in London; and back then things were a lot more technically driven than they often are today; as such the Technology team here continues to enjoy a strong strategic influence o…	The role of the SAs is a vital role in the running of the platforms VML manage! We have a number of clients’ sites that require SA skills and maintenance as well as numerous internal machines/sites that need to be looked after.We are looking for a passionate SA to join the team to bring TLC to the platforms, to make them feel warm, loved and cared for and to keep them happy and running! As well a…	Detailed knowledge of the Linux OS (RHEL ideally, with Ubuntu knowledge)DBA skills in MySQL (e.g. backups, restores, configurations), other DBs acceptableWebserver configuration (Apache and NGnix)Knowledge of Java based application systems (Tomcat ideal, JBoss and others acceptable)Knowledge of scripting (shell/php/sed/awk/etc..)Willingness to support out of hours and be on call if requiredAWS/Az…		0	1	0	Full-time	Associate	Vocational	Marketing and Advertising	Information Technology	0
173	Registrar's in Psychiatry	AU, QLD, Brisbane			Who is Ramberg Associates? Ramberg Associates is a specialist medical recruitment consultancy based in, Sydney, Australia, that is fast becoming a widely respected provider of health care professionals world-wide. Ramberg’s team works closely with public and private hospitals to deliver the best medical practitioners across a broad range of specialities and sub-specialities. Our commitment to exc…	We are seeking Registrar's in Psychiatry for a variety of locations throughout QLD,Vic,NSW,SA,Tas,WA.	At least 12 months experience at Registrar Level in Psychiatry.Registrar in Psychiatry Gold Coast QLD.Training Post Attractive lifestyle in sunny QLD Excellent clinical varietyThis is a 700 bed teaching hospital located in a metropolitan, coastal location of Queensland serving a population of 500,000 people.The Mental Health Service consists of inpatient, outpatient, and community teams. There ar…	Great Training and Salarys on offer.	0	1	0	Full-time	Associate		Medical Practice		0
174	Technician Instrument & Controls	US	Power Plant & Energy		Edison International and Refined Resources have partnered up in an effort to streamline the hiring process and provide a more efficient and effective recruitng model. Our focus is to help develop and achieve your career goals while makeing a solid geographical, cultural and professional fiit when leveraging your career into your new and exciting professional venture!Please direct all communicatio…	Technician Instrument &amp; ControlsLocation Deweyville, TXLocation Name: NRG Cottonwood EnergyCategory: MaintenanceState/City: US-TX-DeweyvilleType: Full Time Hourly# Openings: 1Details About this Career Opportunity:Overview:Company Profile:We deliver cleaner and smarter energy choices for our customers, backed by the nation’s largest independent power generation portfolio of fossil fuel, nuclea…	JOB QUALIFICATIONS-Ability to understand procedures and instructions specific to the area of assignment as would be acquired in four years of high school.-Graduation from an accredited Instrument Technician Program and minimum two years’ work experience as a technician in a related industry desirable.-Four years work experience as a technician with increasing responsibility in a related industry …	we are a team of almost 8,000 employees who help power almost 40 million homes and have more than 2 million residential and business customers across the country. Together, we are powering progress every day—from California to Texas and New Jersey to Arizona.	0	1	1	Full-time	Mid-Senior level	Certification	Electrical/Electronic Manufacturing	Other	1
175	Newcastle Fragrance and Beauty Promotional Staff	US, , Newcastle			Established on the principles that full time education is not for everyone Spectrum Learning is made up of a team of passionate consultants with the drive for putting people who wish to grow themselves through education whilst working into long term and relevant job roles.We also are official re-sellers for The Institute of Recruiters/ Study Course professional courses in HR Practice, In-House Re…	We are currently recruiting for an exciting Sales &amp; Customer Service role. We are looking for someone with a passion for sales, beauty and fragrance who is enthusiastic and driven.The ideal candidates will have the ability to demonstrate a fresh approach to sales and be able to work in a fast paced and versatile environment.If you are looking to build your career in Beauty, Promotional work, …	Experience in Sales and Beauty.	Bonuses may be given.	0	1	1	Full-time	Associate		Cosmetics	Sales	0
176	Customer Service Associate - Part Time	US, NY, New York			Novitex Enterprise Solutions, formerly Pitney Bowes Management Services, delivers innovative document and communications management solutions that help companies around the world drive business process efficiencies, increase productivity, reduce costs and improve customer satisfaction. For almost 30 years, clients have turned to us to integrate and optimize their enterprise-wide business processe…	The Customer Service Associate will be based in New York, NY. The right candidate will be an integral part of our talented team, supporting our continued growth.Responsibilities:Perform various Mail Center activities (sorting, metering, folding, inserting, delivery, pickup, etc.)Lift heavy boxes, files or paper when neededMaintain the highest levels of customer care while demonstrating a friendly…	Minimum Requirements:Minimum of 1 year customer service related experience requiredHigh school diploma or equivalent (GED) requiredPreferred Qualifications:Keyboarding and windows environment PC skills required (Word, Excel and PowerPoint preferred)Experience running mail posting equipment a plusExcellent communication skills both verbal and writtenLifting up to 55 lbs with or without accommodati…		0	1	0	Part-time	Entry level	High School or equivalent	Financial Services	Administrative	0
177	English Teacher Abroad	US, VA, Virginia Beach			We help teachers get safe &amp; secure jobs abroad :)	Play with kids, get paid for it Love travel? Jobs in Asia$1,500+ USD monthly ($200 Cost of living)Housing provided (Private/Furnished)Airfare ReimbursedExcellent for student loans/credit cardsGabriel Adkins : #URL_ed9094c60184b8a4975333957f05be37e69d3cdb68decc9dd9a4242733cfd7f7##URL_75db76d58f7994c7db24e8998c2fc953ab9a20ea9ac948b217693963f78d2e6b#12 month contract : Apply today :-)	University degree required. TEFL / TESOL / CELTA or teaching experience preferred but not necessaryCanada/US passport holders only	See job description	0	1	1	Contract		Bachelor's Degree	Education Management		0
178	Underwriter	US, UT, Draper	Approvals Department	0-0	Crest Financial is one of the leading privately held consumer financing companies in the United States. Crest blends the use of innovative technology with a simple to use application process to drive revenue for thousands of retailers. Retailers love our product and our people -- we are growing the business rapidly and we need more great people to join the team!	Crest Financial is a fun, energetic, successful, established finance, and marketing company that is rapidly growing located in Salt Lake City, Utah. We have been conducting business since 2005 across the nation in 46 states. Our work environment is casual, employee centered, professional, and very comfortable, with an open door policy. We love to work hard and play hard too. Here at Crest Financi…	High school diploma or general education degree (GED)One to three months related experience and/or training; or equivalent combination of education and experienceBilingual with Spanish (Preferred)Excellent written and verbal communication skills with customers and employeesAbility to prioritize and meet deadlinesStrong attention to detail and organizationHave problem solving skillsWork in a teamA…	Medical/Dental benefits for full time employeesCommissionsPaid HolidaysOpportunity for growthRaisesMonthly incentivesBonuses	0	1	1	Other	Entry level	High School or equivalent	Financial Services		0
179	Director of Strategic Planning	US, IL, Chicago	Client Services		BCV is the premier full-service social media provider in the hospitality industry. Our social media experts have developed proprietary services, methodologies, and tools to continually create significant value for clients. We are the only provider with the capacity to monitor the social space and manage potential crises 24 hours a day, 7 days a week. Our comprehensive management services are supp…	The Director of Strategy is to contribute at a senior level to the strategic planning partnership between internal client service and creative and assigned clients. The role of the Director, Strategic Planning, is to identify opportunities, help solidify objectives, apply analysis and develop insights for key businesses as assigned. They are also responsible for the supervision and professional d…	Have a Bachelor’s degree and at least six years of relevant experience in digital marketing, and/or related fields including research, advertising, management consulting, and mediaAble to understand and translate complex business challenges into smart digital solutionsHave experience working on behalf of large corporate clients, preferably hospitalityMust have deep social media expertise both fro…	Monthly Gym MembershipMonthly Phone Stipend and new iPhone UpgradeHealth, Vision and Dental Insurance Monthly Ventra StipendRelaxed and fun environment	0	1	1	Full-time	Director	Bachelor's Degree	Marketing and Advertising	Strategy/Planning	0
180	Internal Recruiter	GB, LND, London	Playfair Capital	20000-40000	Playfair Capital is an early stage technology investment fund based in London.	You will be responsible for hiring across a portfolio of companies.	Previous recruitment experience in fast growth, tech driven companies.	Work will an awesome group of companies and be an integral part of their ability to grow and succeed.	0	1	1	Full-time	Mid-Senior level	Bachelor's Degree	Information Technology and Services	Human Resources	0
181	Sales Executive	PK, SD, Karachi	Sales			Sales Executive	Sales Executive	Sales Executive	0	0	0					Sales	1
182	English Teacher Abroad	US, CA, Moreno Valley			We help teachers get safe &amp; secure jobs abroad :)	Play with kids, get paid for it Love travel? Jobs in Asia$1,500+ USD monthly ($200 Cost of living)Housing provided (Private/Furnished)Airfare ReimbursedExcellent for student loans/credit cardsGabriel Adkins : #URL_ed9094c60184b8a4975333957f05be37e69d3cdb68decc9dd9a4242733cfd7f7##URL_75db76d58f7994c7db24e8998c2fc953ab9a20ea9ac948b217693963f78d2e6b#12 month contract : Apply today	University degree required. TEFL / TESOL / CELTA or teaching experience preferred but not necessaryCanada/US passport holders only	See job description	0	1	1	Contract		Bachelor's Degree	Education Management		0
183	Facilities Engineer	US, TX, Houston			Valor Services provides Workforce Solutions that meet the needs of companies across the Private Sector, with a special focus on the Oil &amp; Gas Industry. Valor Services will be involved with you throughout every step of the hiring process and remain in contact with you all the way through the final step of signing of the employment contract with your new employer. Valor Services was founded wit…	SUMMARYProvide engineering support to execute the scope, technical evaluation, preliminary economic analysis, oversee construction, and commissioning of small to mid-sized projects: Central Tank Batteries including facility automation, SWD facilities and produced water gathering systems, gas gathering systems, oil gathering systems, and crude oil tank farms. This is a full time position based in …	EDUCATION and/or EXPERIENCEBachelor’s degree in Chemical or Mechanical Engineering from accredited college/university.A minimum of 5 years’ experience in design of onshore oil, gas, and water production and/or processing/treatment facilities.Proficiency in hydraulic analysis, equipment sizing/design, and system design.Demonstrated ability to communicate verbally and in writing to a wide range of …		0	1	1	Full-time			Oil & Energy	Engineering	0
184	Manager of Patient Care-Women/Families/Baby (Near Oshkosh, WI)	US, , Oshkosh				SalarySalary ranges to $104,000.--Run the day to day operations of the department including 16 bed unit OB/GYN department with 4 bed Peds Unit. All of the Peds and OB/GYN staff are in one budget. The Peds nurses trained to do post partum care and work in the nursery. We have very high employee and customer satisfaction. Faith-based facility has excellent leadership &amp; earns ongoing patient sat…	BSN Required or pursuing. Masters preferred.Current RN license in the State of WI.Three years acute care nursing experience required.Two years management experience preferred.Women &amp; Families experience required.BLS, PALS and NRP are require	Full benefits package customary to quality-oriented general acute care hospitals.	0	0	0	Full-time	Mid-Senior level	Bachelor's Degree	Hospital & Health Care	Health Care Provider	0
185	Growth Wunderkind (paid internship)	GB, LND, London	Development		Want to build a 21st century financial service?We're convinced that that there is a need for innovation in financial services and that current banks will not be the ones providing this. Instead this innovation will come from companies like TransferWise and we're on a hunt for great minds who think like we do.	We're looking for a talented Growth Wunderkind to join our London office, where you’ll be part of and learn from the best growth team in Europe, working autonomously and collaboratively to originate and execute ideas to help grow our user base. You need to be comfortable in a fast-paced environment and have a magic blend of creative, analytical and technical skills.You will work with developers, …	Must haves:Entrepreneurial, passionate about business and technology and strong commercial awarenessUnderstanding of the concept of the virality coefficient, minimum viable product, wireframing and conversion ratesStrong analytical and numerical skills to be able to extract insights from dataHigh level awareness of modern technologies, tools and analytics packages (such as Google Analytics, Optim…	You will join one of Europe’s most hotly tipped startups with plenty of opportunities to grow and the chance to be part of our little revolution. This role is paid and lasts for 2 months after which you will be given a full time offer for the role of Growth Hacker depending on your performance.You are invited to join our company holidays (which are completely insane), 2 days holiday per month + f…	0	1	0						0
186	Reading Fragrance/Beauty Promotional Staff	GB, RDG,			Established on the principles that full time education is not for everyone Spectrum Learning is made up of a team of passionate consultants with the drive for putting people who wish to grow themselves through education whilst working into long term and relevant job roles.We also are official re-sellers for The Institute of Recruiters/ Study Course professional courses in HR Practice, In-House Re…	We are currently recruiting for an exciting Sales &amp; Customer Service role. We are looking for someone with a passion for sales, beauty and fragrance who is enthusiastic and driven.The ideal candidates will have the ability to demonstrate a fresh approach to sales and be able to work in a fast paced and versatile environment.If you are looking to build your career in Beauty, Promotional work, …	Sales/Beauty/Fragrance/Promotional Experience		0	1	0				Cosmetics		0
187	Receptionist	US, CA, Los Angeles			Novitex Enterprise Solutions, formerly Pitney Bowes Management Services, delivers innovative document and communications management solutions that help companies around the world drive business process efficiencies, increase productivity, reduce costs and improve customer satisfaction. For almost 30 years, clients have turned to us to integrate and optimize their enterprise-wide business processe…	The Receptionist will be based in Los Angeles, CA. The right candidate will be an integral part of our talented team, supporting our continued growth.Responsibilities include but are not limited to: Providing reception services, coverage and being the liaison for the scheduling and maintenance of conference duties.We are looking for team players who are proactive and are willing to do “whatever i…	Required Qualifications:High School diploma or equivalent (GED) requiredMinimum of 1 year customer service related experience requiredComputer proficiency in email environments, MS Office, OutlookStrong organizational and administrative skills requiredAbility to communicate both verbally and written with customers and client personnelExperience coordinating and designating work to employeesAbilit…		0	1	0	Full-time	Entry level	High School or equivalent	Legal Services	Administrative	0
188	Medical Scribe (Testing)	US, ,			Building a better scribe company and the world's very best medical scribes. Better, stronger, faster than before	As a medical scribe you will shadow a provider (physician, physician's assistant, or nurse practioner) during their shift and document each of their patient visits in real time in the electronic medical record (EMR) system. You'll make sure each chart is complete, accurate, and immediately available to the provider for review when they leave the exam room.	You are our ideal candidate if you are actively training or studying for a career as a medical provider, if you have familiarity with medical terms and human anatomy, and if you have previous job experience in a medical facility. Good computer and typing skills are a must.You may observe serious medical situations, up to and including those of life or death consequence. Make sure you know what yo…		0	1	1	Part-time	Entry level	Some College Coursework Completed	Medical Practice	Other	0
189	English Teacher Abroad	US, OH, Columbia			We help teachers get safe &amp; secure jobs abroad :)	Play with kids, get paid for it Love travel? Jobs in Asia$1,500+ USD monthly ($200 Cost of living)Housing provided (Private/Furnished)Airfare ReimbursedExcellent for student loans/credit cardsGabriel Adkins : #URL_ed9094c60184b8a4975333957f05be37e69d3cdb68decc9dd9a4242733cfd7f7##URL_75db76d58f7994c7db24e8998c2fc953ab9a20ea9ac948b217693963f78d2e6b#12 month contract : Apply today	University degree required. TEFL / TESOL / CELTA or teaching experience preferred but not necessaryCanada/US passport holders only	See job description	0	1	1	Contract		Bachelor's Degree	Education Management		0
190	English Teacher Abroad	US, AR, Conway			We help teachers get safe &amp; secure jobs abroad :)	Play with kids, get paid for it Love travel? Jobs in Asia$1,500+ USD monthly ($200 Cost of living)Housing provided (Private/Furnished)Airfare ReimbursedExcellent for student loans/credit cardsGabriel Adkins : #URL_ed9094c60184b8a4975333957f05be37e69d3cdb68decc9dd9a4242733cfd7f7##URL_75db76d58f7994c7db24e8998c2fc953ab9a20ea9ac948b217693963f78d2e6b#12 month contract : Apply today	University degree required. TEFL / TESOL / CELTA or teaching experience preferred but not necessaryCanada/US passport holders only	See job description	0	1	1	Contract		Bachelor's Degree	Education Management		0
191	Entry Level Sales	US, AR, Little Rock		55000-75000		General Summary: Achieves maximum sales profitability, growth and account penetration within an assigned territory and/or market segment by effectively selling the company’s products and/or related services. Personally contacts and secures new business accounts/customers.CORE FUNCTIONS:•Promotes/sells/secures orders from existing and prospective customers through a relationship-based approach.•De…		Great Health and DentalFast Advancement OpportunitiesGreat Income PotentialCompetitive Bonus ProgramCar Allowance	0	0	0	Full-time	Entry level	High School or equivalent	Financial Services	Sales	0
192	Technical Co-Founder	US, ,				The right professional will be self-motivated and eager to come in and architect an entire mobile first platform. This person will lead the development of the front and back-end functions and ultimately build and lead a technical team passionate about fundamentally transforming the way modern couples plan their weddings. Specifically…Help us build a minimum viable product (MVP) so we’re able to c…	SPECIFIC SKILLS/PERSONA: EDUCATION: Bachelor’s in Computer Science preferred, but more importantly the right skills. EXPERIENCE: Full-stack/mobile developer with proven hands-on experience working with iOS/iPhone/iPad Objective-C and other relevant technologies. Experience and drive counts the most! Ideally, some management/project management experience to lead and mentor junior/contract develope…	WHY I HEART SAVVY? We offer a collaborative team of fun, creative, energetic, and passionate individuals. This is an opportunity to have Founder equity in this early stage startup actively meeting with investors to raise its initial round of funding. We’re looking for a Co-Founder who can add value not only from a technical perspective but also from a general business perspective. If interested, …	0	0	0						0
193	Manager, Network Engineering	US, CT, Wallingford				COMPANY OVERVIEW:ChimeNet is a data networking service provider offering innovative information technology (IT) solutions and 24/7/365 support for businesses where data transfer and security cannot be compromised. ChimeNet delivers unsurpassed security, reliability, and cost effectiveness to its healthcare, education, municipal, and other business clients who need to share content-sensitive infor…	Bachelor’s Degree in Computer Science or related field3-5 years managing a team of engineering staff; 8-10 years progressive experience with network or systems engineeringData center and infrastructure operations background requiredService provider experience required; Hospital/healthcare experience a plusBasic knowledge in a broad range of IT infrastructure technologiesAbility to configure and i…	Comprehensive benefits package available.	0	0	0	Full-time	Mid-Senior level	Bachelor's Degree	Hospital & Health Care	Information Technology	0
194	Sales and Operations Associate	GR, I, Maroussi			TrueGreece is a leading luxury travel company with a mission of delivering a GreekIslands experience focused on authenticity, intimacy, and personalized luxury. Since 2008 Christos Stergiou, TrueGreece founder and CEO, has been named each year one of the world’s Top Travel Specialists by Condé Nast Traveler Magazine, and since 2009 he has been continuously included in Travel and Leisure’s A-List …	Sales and Operations Associates are typically expected to: Demonstrate the ability to adjust to our company culture, and learn from our teamCommunicate in exceptional oral and written English with our guestsHandle customer inquiries and booking requests by telephone or e-mailHandle complex information gathering from clients and effectively arrange, promote, and sell our packages within our struct…	Candidates with a Bachelors or Masters degree will enter the firm as a Sales and Operations Associate at an entry level position.Sales and Operations Associates must have:A strong commitment to a career at TrueGreeceExcellent command of EnglishSolid knowledge of and familiarity with common desktop applications as well as standard analytic and word processing toolsProven communication skills (both…		0	0	1	Full-time	Entry level		Hospitality		0
195	Marketing Manager	GB, ,			Founded by serial entrepreneur Clive Jackson and launched in 2011, Victor is one of the world’s most trusted names in private jet charter. With only a 5% fee for online bookings, Victor offers the broadest selection of quotes for charter flights at the best prices directly from the operators. With access to over 700 contracted aircraft, Victor can get you airborne in less than 2 hours from almost…	• Day to day management of marketing initatives and branded customer communications through both on and offline media.• Create and maintain brand marketing campaigns to prospects and customers• Create and maintain sales campaigns to prospects and customers• Works with the product, sales and operation teams to develop Victor marketing messages• Develop and maintain advertising plan, controlling on…			0	1	0						0
196	Senior Rails Developer	GR, E, Volos	Tech		incrediblue is busting the myth that boating is only for the rich and famous by enabling any traveller to book an amazing holiday on a boat. As it happened in lodging and in transportation, incrediblue is changing the travel industry again, by introducing a whole new travel category; boating. Boating is the ultimate vacation with all the comforts of being at home while you are exploring new desti…	Incrediblue is busting the myth that boating is only for the rich and famous by enabling any traveller to book an amazing holiday on a boat. As it happened in lodging and in transportation, Incrediblue is changing the travel industry again, by introducing a whole new travel category; boating. Boating is the ultimate vacation with all the comforts of being at home while you are exploring new desti…	Experience with server-side MVC frameworks, preferably Ruby on Rails.Experience with relational databases, preferably PostgreSQL.Firm grasp of object-oriented programming patterns.Performance optimization.Bonus skills:CSS, HTML, Javascript.TDD and/or BDD.Source version control, preferably git.Web services/API design.	Benefits include:Apple workstationSoftware and tools of your choiceAttendance expenses paid for one developer conference or workshop of your choice per yearCompetitive salaryAccess to our stock option planPrivate Medical InsuranceDaily, fresh, Greek lunch (we order through our own app!)Unlimited caffeine is on the house (Nespresso and more)Weekly social events &amp; video game tournamentsEmployee…	0	1	1	Full-time	Mid-Senior level	Bachelor's Degree	Internet	Information Technology	0
197	English Teacher Abroad	US, NY, Ithaca			We help teachers get safe &amp; secure jobs abroad :)	Play with kids, get paid for it Love travel? Jobs in Asia$1,500+ USD monthly ($200 Cost of living)Housing provided (Private/Furnished)Airfare ReimbursedExcellent for student loans/credit cardsGabriel Adkins : #URL_ed9094c60184b8a4975333957f05be37e69d3cdb68decc9dd9a4242733cfd7f7##URL_75db76d58f7994c7db24e8998c2fc953ab9a20ea9ac948b217693963f78d2e6b#12 month contract : Apply today	University degree required. TEFL / TESOL / CELTA or teaching experience preferred but not necessaryCanada/US passport holders only	See job description	0	1	1	Contract		Bachelor's Degree	Education Management		0
198	Software developer	IN, MP, Indore	Software development	360000-600000	Being into the IT domain for over 4 years, Walkover specializes in web based application development and mobile application development. It has been creating innovative products since it was founded and continues to introduce new products from time to time.Technologies we useCore PHP, Python, #URL_968b3a839b798052f33a95a811f8b2366cd66f6bcc98f2885bea5ee47d000659#, Android, Windows, open source sof…	Is coding just a task for you, or something to play with?Do you know some of the very basic things like: File handling, Javascript, Jquery and AJAX? Or, how about playing with this: How to reverse a string without using extra memory? For example: Convert $str= "hello\n" to "olleh\n" without using any extra memory variable.You can think of working with us only if you have an answer to something of…	Min. 1 year in Web Development	In-house product development with a chance to try hands on research and development.	0	1	1	Full-time	Mid-Senior level	Bachelor's Degree	Information Technology and Services	Information Technology	0
199	Junior Funding Specialist (Sales)	GB, MAN, Manchester	Business Development	30000-40000	MarketInvoice is one of the most high-profile London based fin-tech companies. The Company is Europe’s leading P2P invoice finance platform that allows SMEs to quickly and flexibly sell their invoices, releasing critical working capital in the process.Our mission at MarketInvoice is to modernise the way in which SMEs finance their working capital and fund their growth. We are seeking to bring muc…	BACKGROUNDA sales and account management role in the business development team which will see you develop qualified leads into a profitable portfolio of clients. This role is perfect for an individual at the start of their sales career who wants to be part of a best in class sales team and who believes in the MarketInvoice mission to make business finance more efficient and transparent. KEY RESPO…	1-2 years B2B solution sales experience is favorable but individuals looking to start a career in sales and business development will be consideredHold a high level of personal drive with a great work ethic.Exemplary punctuality, being reliable, determined and ambitious.Strong competitive nature with a professional attitude.Analytical, methodical and numerate.Strong, clear and precise verbal and …	Based in our Manchester officeFull time basic salary of £20,000 to £25,000Highly incentivised pay structure, OTE of £30,000 - £40,000Uncapped commission scheme based on monthly trading volume and revenue.25 days holidayPrivate Health Insurance	0	1	1	Full-time	Entry level	Bachelor's Degree	Financial Services	Business Development	0
200	Outside Sales Professional	US, IL, Springfield			ABC Supply Co., Inc. is the nation’s largest wholesale distributor of roofing and one of the largest distributors of siding, windows, and other exterior building products. Since our start in 1982, we've grown to become a national organization with over 450 locations in 45 states. Our mission is to be the biggest, best, and easiest service company distributing exterior building products. We fulfil…	As an Outside Sales Representative, you must have excellent sales talents as well as the willingness to learn the ABC Supply sales approach. It will also be very helpful to your role as an Outside Sales Representative if you have existing knowledge of exterior building product lines such as siding, roofing, and windows. This will not only to lend credibility to your sales presentations, but also …	Track Record of Sales Success – B2B or B2CNo minimum experience required, but specific industry knowledge is strongly preferredFamiliarity with product lines and the overall building contractor process is strongly preferredPast Experience in a production-measured environment, highly desiredValid driver’s license, clean driving record, and own reliable vehicleExceptional verbal and written communi…	As an Outside Sales Representative, you will receive paid sales training, which will include professional development sessions with veteran ABC sales representatives! You will also receive consistent product training, particularly when we adopt new products and product lines. You will find there is plenty of opportunity for growth as an Outside Sales Representative, both within the role itself, a…	0	1	0						0
201	Media Planner	NZ, N, Auckland	Media	50000-80000	Young &amp; Shand is a full service digital agency that loves a challenge.We’ve made a name for ourselves by creating engaging digital content and leveraging new marketing technology to help NZ businesses grow. We consistently get results with a performance based approach and by ensuring the content we create gets people talking. This has helped us become the country’s fastest growing independent…	This is a new role. We are looking for a (mid to senior level) media planner to help us grow our media team. We specialise in Digital Media and are looking for someone that understands performance media, adwords, social as well as programmatic and premium digital environments.You will need trafficking experience and a knowledge of ad serving. Some knowledge of website building would be advantageo…	Media Planning - Strong analytical and numerical skills is a must. Campaign Management - you will have excellent knowledge of buying tools/dsp’s and will be responsible for media buying and trafficking for key campaigns.Skills - You will have outstanding attention to detail, negotiation and presentation skills. In addition you will also be good at developing strong relationships with clients and …	Working with like minded people driven to produce excellent workGreat office space located in the heart of Britomart, AucklandFully stocked beer and wine fridgeAs much Pizza as you can eat on Fridays	0	1	1	Full-time	Mid-Senior level		Marketing and Advertising	Advertising	0
202	JAVA Solution Architect	BE, , Brussels			EUROPEAN DYNAMICS (#URL_c66532ffa1ce76ab447da6774719060c42c584edbf44d74cdb94fc4ac219ca45#) is a leading European Software, Information and Communication Technologies company, operating internationally (Athens, Brussels, Luxembourg, Copenhagen, Berlin, Rome, Stockholm, London, Nicosia, Helsinki, Valetta, etc). The company employs over 600 engineers and IT experts. We design and develop software ap…	We currently have a vacancy for a JAVA Solution Architect, to offer his/her services as an expert who will be based in Brussels, Belgium. The work will be carried out either in the company’s premises or on site at the customer premises. In the context of the first assignment, the successful candidate will be integrated in the Development team of the company that will closely cooperate with a majo…	Your skills:Minimum 14 years of relevant University Studies &amp; professional experience in IT;Minimum 9 years’ experience in analysis, architecture and design of web applications using Java/J2EE and SQL;Extensive experience with UML and RUP methodology;Hands on experience in technical analysis and application design for both client/server and web applications;Experience in Information Systems s…	Our offer: If you are seeking a career in an exciting and dynamic company, where you will offer your services as part of a team of a major European Institution, operating in an international, multilingual and multicultural environment where you can expect real chances to make a difference, please send us your detailed CV in English, quoting reference:( JAA/09/14), to the following e-mail address:…	0	1	0	Full-time	Mid-Senior level	Bachelor's Degree	Computer Software	Information Technology	0
203	English Teacher Abroad	US, OH, Tiffin			We help teachers get safe &amp; secure jobs abroad :)	Play with kids, get paid for it Love travel? Jobs in Asia$1,500+ USD monthly ($200 Cost of living)Housing provided (Private/Furnished)Airfare ReimbursedExcellent for student loans/credit cardsGabriel Adkins : #URL_ed9094c60184b8a4975333957f05be37e69d3cdb68decc9dd9a4242733cfd7f7##URL_75db76d58f7994c7db24e8998c2fc953ab9a20ea9ac948b217693963f78d2e6b#12 month contract : Apply today	University degree required. TEFL / TESOL / CELTA or teaching experience preferred but not necessaryCanada/US passport holders only	See job description	0	1	1	Contract		Bachelor's Degree	Education Management		0
204	Front End Developer	US, ,		80000-100000		Sr, JavaScript Developer Experience : 4-10 years Location : New YorkExperience in front end development Experience in using Javascript, HTML, HTML5, AJAX, JSON, javascript and CSS3. Familiar with at least one Javascript MVC framework like backbone, #URL_5543aa46fe37875fcc9e8b278ee02d4a18479d6d208cad289401987349eea211# , Canjs, or EmberJS. Strong experience accessing REST API's including third par…			0	0	0	Full-time	Mid-Senior level	Bachelor's Degree	Computer Software	Information Technology	0
205	Junior Python Developer		Line-Up		Playfair Capital is an early stage technology investment fund based in London.	Who we’re looking forMaker MentalityAre you focused on the ‘doing’; the creation of new software that you have designed and developed to engage and delight the end user?Best in ShowDoes the thought of the next release being used by millions keep you striving for higher standards? Are you keen to learn and flex your Python muscles?Team PlayerSure, you love to code. Do you also seek and expect crit…	Skills and experienceDegree in Computer Science or equivalentKnowledge and experience of PythonKnowledge of HTML/CSSKnowledge of SQLStrong knowledge of web technologiesA passion for processes and best practiceStrong, analytical approach to problem solvingNice to haves:Knowledge of Flask frameworkKnowledge of Elastic SearchExperience working on REST APIsExperience with AWS		0	1	0						0
206	RMA Coordinator	US, CA, San Mateo			Tile is one of the most successful crowd-funded campaigns in history and is building the world’s largest lost and found. Tile uses a "sharing economy" model to help people simplify their lives and save time by being able to know the location of their most valuable things at any time. Currently available in 32 countries, Tile continues to bring best-in-class performance in lost and found technolog…	The RoleThe RMA Coordinator will play an essential role in the Customer Success team. This position reports to the Customer Success Manager and will have full responsibility of the RMA process. The RMA Coordinator will be responsible for receiving product returns, analyzing the issue, and performing post return analysis. Ideally, this candidate is a self-starter, driven, customer oriented, able t…	Associate degree or proven related experience desired1 year of experience as logistics and/or customer service professionalStrong familiarity in Microsoft OfficeUnderstanding and adherence to Support / Operations Best Practices is a mustExcellent written and verbal communication skillsMust work well in an fast-paced environment with dynamic requirements and prioritiesAttention to detail and commi…	Own equity in Tile. Every employee is a stakeholder in our future.Work with talented, collaborative, and friendly people who love what they do.Tremendous career growth opportunities as the team rapidly expands in 2015/2016Participate in company wide events such as team lunches and outingsOn-site gym accessUnlimited vacation daysReceive the benefits of comprehensive health insurance, dental insura…	0	1	0	Full-time	Entry level	Bachelor's Degree	Consumer Electronics	Customer Service	0
207	Baby Care Advisor	GB, ,			HGS is a world leader in Customer Relationship and Business Process Management. With a global footprint and an experience of over three decades, we have helped our clients deliver exceptional results. We have developed and implemented some of the best-known processes and practices to deliver a comprehensive range of industry-specific solutions. Our operational excellence, combined with functional…	Do you always strive to go the extra mile? Giving customers more than what they expect and ask for in a caring manner? empathetic, articulate and a quick learner? Do you work well under pressure? Would you like to advise parents and expectants parents on various baby and toddler related issues?If you’ve answered ‘yes’ to all the questions, then HGS is the place for you to start a satisfying caree…	• Proven previous experience in a customer service role (face to face or in a contact centre).• Empathetic, enthusiastic, friendly and confident.• Excellent PC and typing skills.• Team player and customer driven.• Resilient and motivated.• Flexible to work shifts.• Childcare experience (Desirable).		0	1	0	Full-time	Not Applicable	Unspecified	Consumer Services	Customer Service	0
208	Data Entry Clerk II	US, KY, London			Novitex Enterprise Solutions, formerly Pitney Bowes Management Services, delivers innovative document and communications management solutions that help companies around the world drive business process efficiencies, increase productivity, reduce costs and improve customer satisfaction. For almost 30 years, clients have turned to us to integrate and optimize their enterprise-wide business processe…	We are currently seeking Data Entry Clerk II to sit in our London, KY client location. The right candidate will be an integral part of our talented team, supporting our continued growth. Responsibilities include, but are not limited to:Review and process confidential and extremely time-sensitive applicationsIdentify objective data and enter ("key what you see") at a high level of productivity and…	Required Qualifications:Previous data entry experienceProficient keyboarding skills required with high accuracy levels (error free) Ability to effectively work individually or a team environment. Ability to handle multiple projects simultaneouslyAbility to adapt to changing fast-growing production environmentAbility to communicate both verbally and written with customers and company personnelStro…		0	1	0	Full-time	Entry level	High School or equivalent	Consumer Services	Customer Service	0
209	English Teacher Abroad	US, FL, Jacksonville			We help teachers get safe &amp; secure jobs abroad :)	Play with kids, get paid for it Love travel? Jobs in Asia$1,500+ USD monthly ($200 Cost of living)Housing provided (Private/Furnished)Airfare ReimbursedExcellent for student loans/credit cardsGabriel Adkins : #URL_ed9094c60184b8a4975333957f05be37e69d3cdb68decc9dd9a4242733cfd7f7##URL_75db76d58f7994c7db24e8998c2fc953ab9a20ea9ac948b217693963f78d2e6b#12 month contract : Apply today	University degree required. TEFL / TESOL / CELTA or teaching experience preferred but not necessaryCanada/US passport holders only	See job description	0	1	1	Contract		Bachelor's Degree	Education Management		0
210	Customer Service Associate	US, ME, South Portland			Novitex Enterprise Solutions, formerly Pitney Bowes Management Services, delivers innovative document and communications management solutions that help companies around the world drive business process efficiencies, increase productivity, reduce costs and improve customer satisfaction. For almost 30 years, clients have turned to us to integrate and optimize their enterprise-wide business processe…	The Customer Service Associate will be based in South Portland, ME. The right candidate will be an integral part of our talented team, supporting our continued growth.Responsibilities:Perform various Mail Center activities (sorting, metering, folding, inserting, delivery, pickup, etc.)Lift heavy boxes, files or paper when neededMaintain the highest levels of customer care while demonstrating a fr…	Minimum Requirements:Minimum of 6 months customer service related experience requiredHigh school diploma or equivalent (GED) requiredPreferred Qualifications:Keyboarding and windows environment PC skills required (Word, Excel and PowerPoint preferred)Experience running mail posting equipment a plusExcellent communication skills both verbal and writtenLifting up to 55 lbs with or without accommoda…		0	1	0	Full-time	Entry level	High School or equivalent	Hospital & Health Care	Customer Service	0
211	Customer Service Associate - Part Time	US, FL, Lake Mary			Novitex Enterprise Solutions, formerly Pitney Bowes Management Services, delivers innovative document and communications management solutions that help companies around the world drive business process efficiencies, increase productivity, reduce costs and improve customer satisfaction. For almost 30 years, clients have turned to us to integrate and optimize their enterprise-wide business processe…	The Customer Service Associate will be based in Lake Mary, FL. The right candidate will be an integral part of our talented team, supporting our continued growth.Responsibilities:Data entryPerform various Mail Center activities (sorting, metering, folding, inserting, delivery, pickup, etc.)Address and label lettersComplete multiple projects at one timeLift heavy boxes, files or paper when neededM…	Requirements:High school diploma or equivalent (GED) requiredMinimum of 1 year customer service related experience requiredAbility to communicate both verbally and written with customers and company personnel requiredAbove average computer proficiency in email environments, MS Word/Excel or similar programs preferredAbility to handle multiple projects simultaneouslyStrong organizational and admin…		0	1	0	Part-time	Entry level	High School or equivalent	Consumer Services	Customer Service	0
212	Engagement Executive	BR, RJ, Rio De Janeiro	Engagement		Upstream’s mission is to revolutionise the way companies market to consumers through cutting edge technology. This is an opportunity to collaborate with like-minded people in an environment that embraces individual differences and diversity.We offer a challenging and stimulating environment in which employees have the opportunity to work on a vast range of complex projects at the forefront of tec…	The position reports to the Head of Engagement Management in the Mobile Operator Business Unit. It is a key role liaising between the client and Upstream’s internal execution capabilities – ensuring the timely and successful delivery of complex mobile marketing campaigns in Latam. This role is ideal for a candidate with high potential who wishes to be rewarded for outstanding performance, while h…	REQUIREMENTSDegree in technology, engineering or marketing2+ years of work experience in the telecom or information technology sectorInterest and knowledge in the areas of high-tech, e-business, mobile technologies and/or media and advertisingFluency in English is essential; Spanish is highly desirableOutstanding communications skills, with strong service orientation and team abilitiesGood comput…	The opportunity to learn and grow in a world-class business environmentExciting and challenging work at the cutting edge of marketing and technologyInternational career development prospectsCompetitive remuneration and additional employee benefits	0	1	0	Full-time	Entry level	Bachelor's Degree	Telecommunications	Information Technology	0
213	Customer Service Associate	US, IN, Indianapolis			Novitex Enterprise Solutions, formerly Pitney Bowes Management Services, delivers innovative document and communications management solutions that help companies around the world drive business process efficiencies, increase productivity, reduce costs and improve customer satisfaction. For almost 30 years, clients have turned to us to integrate and optimize their enterprise-wide business processe…	The Customer Service Associate will be based in Indianapolis, IN. The right candidate will be an integral part of our talented team, supporting our continued growth. Responsibilities:Operate SwitchboardCreate labels, assemble outgoing packages, and not computer systemData entryGreet visitors and general clerical duties.Perform various Mail Center activities (sorting, metering, folding, inserting,…	Minimum Requirements:Minimum of 1 year of customer service related experience requiredHigh school diploma or equivalent (GED) requiredPreferred Qualifications:Ability to communicate both verbally and written with customers and company personnel requiredComputer proficiency in email environments, MS Word/Excel or similar programs preferredAbility to handle multiple projects simultaneouslyStrong or…		0	1	0	Full-time	Entry level	High School or equivalent	Consumer Services	Customer Service	0
214	Customer Service Associate	CA, AB, Edmonton			Novitex Enterprise Solutions, formerly Pitney Bowes Management Services, delivers innovative document and communications management solutions that help companies around the world drive business process efficiencies, increase productivity, reduce costs and improve customer satisfaction. For almost 30 years, clients have turned to us to integrate and optimize their enterprise-wide business processe…	The Customer Service Associate will be based in Edmonton, Alberta. The right candidate will be an integral part of our talented team, supporting our continued growth.Responsibilities:Ability to learn and provide back-up in Print Services, Receiving and Mail. Perform various Mail Center activities (sorting, metering, folding, inserting, delivery, pickup, etc.)Lift heavy boxes, files or paper when …	Minimum Requirements:Minimum of 6 months customer service related experience requiredHigh school diploma or equivalent (GED) requiredPreferred Qualifications:Copy Center or Print experience is a plusKeyboarding and windows environment PC skills required (Word, Excel and PowerPoint preferred)Experience running mail posting equipment a plusExcellent communication skills both verbal and writtenLifti…		0	1	0	Full-time	Entry level	High School or equivalent	Education Management	Administrative	0
215	Recruiter/Recruiting Assistant	US, CA, Inglewood				“We believe our best investment is in our people.” – Healthy Spot Core Value #8As employees at Healthy Spot we feel pride in the work that we do. We believe in inspiring healthy pet lifestyles by creating authentic experiences with customers and fostering a sense of community. At Healthy Spot, employees are team members, caregivers to four-legged friends, public educators, and role models. Our pr…			0	0	0						0
216	IC&E Technician Mt Poso	US, CA, Bakersfield, CA / Mt. Poso	Oil & Energy	95000-115000	Staffing &amp; Recruiting done right for the Oil &amp; Energy Industry!Represented candidates are automatically granted the following perks: Expert negotiations on your behalf, maximizing your compensation package and implimenting ongoing increases Significant signing bonus by Refined Resources (in addition to any potential signing bonuses our client companies offer)1 Year access to AnyPerk: sign…	IC&amp;E Technician | Bakersfield, CA Mt. PosoPrincipal Duties and Responsibilities: Calibrates, tests, maintains, troubleshoots, and installs all power plant instrumentation, control systems and electrical equipment.Performs maintenance on motor control centers, motor operated valves, generators, excitation equipment and motors.Performs preventive, predictive and corrective maintenance on equipm…	QualificationsKnowledge, Skills &amp; Abilities: A high school diploma or GED is required. Must have a valid driver’s license. Ability to read, write, and communicate effectively in English. Good math skills. Four years of experience as an I&amp;C Technician and/or Electrician in a power plant environment, preferably with a strong electrical background, up to and including, voltages to 15 KV to p…	BENEFITSWhat is offered:Competitive compensation package100% matched retirement fundAnnual vacations paid for by companySignificant bonus structureOpportunity for advancement Full benefits packageAnnual performance reviews and base salary increasesAnnual cost of living increases Sound, clean, safe and enjoyable working environment &amp; Company CultureWorld renound management and executive team w…	0	1	1	Full-time	Mid-Senior level	High School or equivalent	Oil & Energy	Other	1
217	English Teacher Abroad	US, MT, Bozeman			We help teachers get safe &amp; secure jobs abroad :)	Play with kids, get paid for it Love travel? Jobs in Asia$1,500+ USD monthly ($200 Cost of living)Housing provided (Private/Furnished)Airfare ReimbursedExcellent for student loans/credit cardsGabriel Adkins : #URL_ed9094c60184b8a4975333957f05be37e69d3cdb68decc9dd9a4242733cfd7f7##URL_75db76d58f7994c7db24e8998c2fc953ab9a20ea9ac948b217693963f78d2e6b#12 month contract : Apply today	University degree required. TEFL / TESOL / CELTA or teaching experience preferred but not necessaryCanada/US passport holders only	See job description	0	1	1	Contract		Bachelor's Degree	Education Management		0
218	Head of Client Services	GB, LND, London	Management		Acknowledgement helps brands and organisations achieve their ambition through digital innovation and digital transformation.We combine business insight and analysis, original creative thinking, first class user centric design and technology implementation, marketing services and 24/7/365 technical operational capability to create robust, innovative and cost effective solutions that deliver signif…	** NO RECRUITMENT AGENCIES PLEASE **Acknowledgement helps brands and organisations achieve their ambition through digital innovation and digital transformation.We combine business insight and analysis, original creative thinking, first class user centric design and technology implementation, marketing services and 24/7/365 technical operational capability to create robust, innovative and cost eff…	Acknowledgement is a tremendously ambitious company. We are looking for an exceptional individual who has the capability, energy, drive and leadership skills to take our client services offering to the next level.You must be very knowledgeable and passionate about digital, in particular, user experience and software application design. You should also be knowledgeable and passionate about busines…		0	1	0	Full-time	Director		Computer Software	Management	0
219	Junior Systems Administrator	AU, NSW, Sydney	Squiz		Squiz is one of the world's leading web solutions companies. We design, build and manage engaging websites and online applications using our Web Experience Management Suite, the Squiz Suite. Our clients include many household names and range from large global organisations to Government bodies and charities. We have an international network of offices in Australia, the UK, USA, New Zealand and Po…	We here at Squiz like to think of ourselves as the hipsters of digital agencies and here’s why:We’re the only Australian vendor and one of 2 open source CMSs currently in the Gartner WCMS Magic Quadrant.We build &amp; manage web presence like nobody’s business for organisations all over the world, including Australia, New Zealand, the UK, Poland and the U.SWe created and utilise the world’s first…			0	1	0	Full-time	Entry level	Unspecified	Information Technology and Services	Production	0
220	Corporate Sales Director	SA, 01, Riyadh, Olaya	Sales		Thanks for visiting our Job Board. Please review our open positions and apply to the positions that match your qualifications.Cequens is a global cloud communication carrier with customers in over 40 countries, specialized in advanced Mobile Messaging Services all over the world. Its activities include providing MT (Mobile Terminate) and MO (Mobile Originate) connectivity for large SMS clients an…	Role SummaryResponsible for the long-term business planning, assets, sales and analysis of growth opportunities for the company and optimizing all the commercial aspects of the company. Main Duties and ResponsibilitiesGuides and directs management in the development, production, promotion, and financial aspects of the company's products and services.Define corporate revenue objectives.Directs the…	12+ Years of professional experience Excellent computer Skills Excellent command of English LanguageUniversity degree – Preferable business administration or relatedMBA is an asset or other masters related degree .	Attractive pay packageMobile allowanceTransportation allowancePersonal loansFlexible hoursMedical insuranceSocial insurancePaid vacationsSocial activitiesTraining &amp; developmentTuition assistanceProfit ShareCequens Team We believe in choosing the best calibers and assisting them in continuing to develop their potential and qualifications. A good working environment, the right motivation and gr…	0	1	0	Full-time	Director	Master's Degree	Telecommunications	Sales	0
221	Service Delivery Manager 2	US, NY, New York			Novitex Enterprise Solutions, formerly Pitney Bowes Management Services, delivers innovative document and communications management solutions that help companies around the world drive business process efficiencies, increase productivity, reduce costs and improve customer satisfaction. For almost 30 years, clients have turned to us to integrate and optimize their enterprise-wide business processe…	The Service Delivery Manager will be based in New York, NY. The right candidate will be an integral part of the Novitex team, supporting our continued growth. As Service Delivery Manager, you will be responsible for successful delivery of all aspects of the contracted site services and the on-site Novitex team. In order to achieve these objectives, you will be expected to maintain a high level of…	Required Qualifications:High school diploma or equivalent (GED) requiredMinimum of 7 years managerial experience managing a staff of (exempt/non-exempt) in a client facing environmentStaff management experience of 10-15 employees including; establishing performance expectations and performance monitoring, corrective action documentation, as well as staff development and coachingDepartmental budge…		0	1	0	Full-time	Mid-Senior level	High School or equivalent	Music	Management	0
222	DN4 Apprentice Admin Assistant Under NAS 16-18 Year Olds Only	GB, DNC, Doncaster			Established on the principles that full time education is not for everyone Spectrum Learning is made up of a team of passionate consultants with the drive for putting people who wish to grow themselves through education whilst working into long term and relevant job roles.We also are official re-sellers for The Institute of Recruiters/ Study Course professional courses in HR Practice, In-House Re…	Government funding is only available for 16-18 year olds.Perfect role for school leavers.This is a fantastic opportunity for those looking to start their CAREER in Business Admin. During the first 12 months you will work towards a Level 2 Business Admin NVQ and then be kept on in a permanent position.You will be working for a refurbishment company and the role will involve:-Answering incoming cal…	16-18 year olds only due to government funding.Full time availability.	Career prospects.	0	1	1	Full-time		High School or equivalent		Administrative	0
223	Lead Creative Developer	DK, , Copenhagen			WHO WE AREIn2media has ever since the early start in 1994 grown into being a full service digital agency. Following the evolution of the net we’ve created different, groundbreaking and challenging digital solutions. And we still do. To be curious and visionary is in our nature. That’s why efficient, experience-based digital communication is our trademark.WHAT WE DOIn2media produces campaigns, cor…	Please apply for the position as Lead Creative Developer at In2media by clicking the "Apply for this job"-button below.We are looking forward to receiving your application.In2media			0	1	1						0
224	English Teacher Abroad	US, CA, Irvine			We help teachers get safe &amp; secure jobs abroad :)	Play with kids, get paid for it Love travel? Jobs in Asia$1,500+ USD monthly ($200 Cost of living)Housing provided (Private/Furnished)Airfare ReimbursedExcellent for student loans/credit cardsGabriel Adkins : #URL_ed9094c60184b8a4975333957f05be37e69d3cdb68decc9dd9a4242733cfd7f7##URL_75db76d58f7994c7db24e8998c2fc953ab9a20ea9ac948b217693963f78d2e6b#12 month contract : Apply today	University degree required. TEFL / TESOL / CELTA or teaching experience preferred but not necessaryCanada/US passport holders only	See job description	0	1	1	Contract		Bachelor's Degree	Education Management		0
225	Customer Service Technical Specialist	US, OK, Tulsa			Novitex Enterprise Solutions, formerly Pitney Bowes Management Services, delivers innovative document and communications management solutions that help companies around the world drive business process efficiencies, increase productivity, reduce costs and improve customer satisfaction. For almost 30 years, clients have turned to us to integrate and optimize their enterprise-wide business processe…	The Customer Service Technical Specialist will be based in our Tulsa, OK. The right candidate will be an integral part of our team and its continued growthResponsibilities:Data entry for work tickets and for reportsAssisting customers via phone and in personSupporting Copy Services at the customer service counterContacting equipment providers for service as necessaryOrdering supplies and keeping …	Required Qualifications:Minimum 1 year customer service related experience required requiredMinimum 1 year of administrative work within a business or production environmentStrong working knowledge with PCs and WindowsStrong working knowledge with MS OfficeAbility to interface with end user in professional manner, sense of urgencyMust be able to work well with customers and be able to handle a fa…		0	1	0	Full-time	Entry level	High School or equivalent	Education Management	Customer Service	0
226	Settlements Analyst	GB, LND, London	Finance		MarketInvoice is one of the most high-profile London based fin-tech companies. The Company is Europe’s leading P2P invoice finance platform that allows SMEs to quickly and flexibly sell their invoices, releasing critical working capital in the process.Our mission at MarketInvoice is to modernise the way in which SMEs finance their working capital and fund their growth. We are seeking to bring muc…	MarketInvoice is looking for a Settlements Analyst to join our Operations team. The successful candidate will be responsible for the day to day reconciliation on accounts, processing of client inward and outward payments, and the settlements of trades. This is an excellent opportunity to progress your career at one of London’s hottest FinTech start-ups.You will be responsible for:Daily reconcilia…	Strong attention to detail with a high level of accuracyExcellent numerical and communication skillsAbility to work to strict deadlines in a high-pressure environmentAbility to work in a team, as well as autonomouslyMinimum 2:1 degree in a numerical (Mathematics, Economics etc.) subject from a top university, or relevant work experience	Competitive base salaryThe opportunity to progress your career at one of London’s hottest FinTech start-upsCompany benefits include healthcare and half price gym membership	0	1	0	Full-time	Entry level	Bachelor's Degree	Financial Services	Finance	0
227	English Teacher Abroad	US, CA, Claremont			We help teachers get safe &amp; secure jobs abroad :)	Play with kids, get paid for it Love travel? Jobs in Asia$1,500+ USD monthly ($200 Cost of living)Housing provided (Private/Furnished)Airfare ReimbursedExcellent for student loans/credit cardsGabriel Adkins : #URL_ed9094c60184b8a4975333957f05be37e69d3cdb68decc9dd9a4242733cfd7f7##URL_75db76d58f7994c7db24e8998c2fc953ab9a20ea9ac948b217693963f78d2e6b#12 month contract : Apply today	University degree required. TEFL / TESOL / CELTA or teaching experience preferred but not necessaryCanada/US passport holders only	See job description	0	1	1	Contract		Bachelor's Degree	Education Management		0
228	Telesales	GB, LIN, grimsby				This is a fantastic opportunity for the right people who have the ability to really push themselves and remain focused on the job. This is a one off posting for this job so don't miss the boat!! Our advisers will not only earn excellent commissions but will also enjoy what they are doing, This is not your typical sales job where you dread the getting up and the repetitiveness of the day in hand!	Confident HardworkingAll the rest we can teach you	The harder you work the more you earn simpless.	0	0	0	Full-time	Not Applicable	Unspecified	Market Research	Advertising	0
229	Branch Associate	US, MA, Cambridge			Outstanding Member Service Starts With Outstanding PeopleIf you are committed to the concept of “above and beyond” and enjoy interacting with people either in person or on the telephone, then we want to talk to you.Our people are our most valuable asset. We recognize their value – the hard work and dedication they give – and reward it through a highly competitive salary structure and benefits pro…	Would you like to work for a trusted organization that values its employees? A USAlliance career is a journey that starts with a positive, productive, and engaging workplace where employees are valued and respected.We are looking for Branch Service Associates to deliver excellent service and maximize Member solutions by identifying referral opportunities for new products and services based on Mem…	Minimum of 1 year teller/cashier/cash handling experienceExcellent member service and communication skillsAbility to cross-sell products and services is keyRetail/Sales experience preferredMust have own transportation to travel to other area branches as neededWeekly schedule includes 9am – 1pm on SaturdaysAll positions must adhere to standard BSA/AML policies, procedures and processes. Employees …	Our people are our most valuable asset. We recognize their value – the hard work and dedication they give – and reward it through a highly competitive salary structure and benefits program which includes:Medical, dental and vision insurance401k Retirement Savings Plan with a match up to 6% by the Credit UnionFlexible Spending AccountsLife insurance paid by the Credit UnionGenerous paid time offGy…	0	1	1	Full-time	Associate	High School or equivalent	Banking	Customer Service	0
230	Service Desk (Help Desk/ Desktop Support) Tier 1/2 - Healthcare IT	US, TN, Franklin				Job Title: IT Technician / Desktop / Clinical Support Tier 1/2Location: Franklin, TN 37067Full Time Position - 40 hours per week, 8am to 5pm M-FPosition Description:Provides moderate to advanced-level technical support to customers needing assistance with distribution of software, hardware and software troubleshooting, remote access, VPN support, and other IT related service / support requests.Da…	Requirements:* Technical schooling and/or Certifications (A+, Network+, etc) is a plus* 2-5 years providing IT support (prefer experience with phone/remote support) * BA Degree or Technical Equivalent is a plus* Self motivated (work tickets without being prompted), but also takes direction well* Likes to help others / empowered to resolve issues* Desire to learn. After being shown something a few…	Pay: Varies with experience, plus outstanding benefits package (401k, PTO, bonus potential and 100% company paid healthcare premiums for the employee)Additional Information:* We are looking for someone interested in a CAREER that offers opportunity for upward mobility within an industry leading healthcare system. * Candidates will only be evaluated for the position if they can verify stable emplo…	0	0	0	Full-time	Associate	Certification	Information Technology and Services	Information Technology	0
231	Customer Service Associate	US			Novitex Enterprise Solutions, formerly Pitney Bowes Management Services, delivers innovative document and communications management solutions that help companies around the world drive business process efficiencies, increase productivity, reduce costs and improve customer satisfaction. For almost 30 years, clients have turned to us to integrate and optimize their enterprise-wide business processe…	The Customer Service Associate will be based in Detroit, MI. The right candidate will be an integral part of our talented team, supporting our continued growth.Responsibilities:Perform various Mail Center activities (scanning, sorting, metering, folding, inserting, delivery, pickup, etc.)Performing tasks assigned by management while standing for long periods of timeLift heavy boxes, files or pape…	Minimum Requirements:Minimum of 6 months customer service related experience requiredHigh school diploma or equivalent (GED) requiredPreferred Qualifications:Keyboarding and windows environment PC skills required (Word, Excel and PowerPoint preferred)Experience running mail posting equipment a plusExcellent communication skills both verbal and writtenLifting up to 55 lbs with or without accommoda…		0	1	0	Full-time	Entry level	High School or equivalent	Legal Services	Customer Service	0
232	English Teacher Abroad	US, IL, Carbondale			We help teachers get safe &amp; secure jobs abroad :)	Play with kids, get paid for it Love travel? Jobs in Asia$1,500+ USD monthly ($200 Cost of living)Housing provided (Private/Furnished)Airfare ReimbursedExcellent for student loans/credit cardsGabriel Adkins : #URL_ed9094c60184b8a4975333957f05be37e69d3cdb68decc9dd9a4242733cfd7f7##URL_75db76d58f7994c7db24e8998c2fc953ab9a20ea9ac948b217693963f78d2e6b#12 month contract : Apply today	University degree required. TEFL / TESOL / CELTA or teaching experience preferred but not necessaryCanada/US passport holders only	See job description	0	1	1	Contract		Bachelor's Degree	Education Management		0
233	Business Admin Apprenticeship Under NAS 16-18 Year Olds Only	GB, LDS, Elland			Established on the principles that full time education is not for everyone Spectrum Learning is made up of a team of passionate consultants with the drive for putting people who wish to grow themselves through education whilst working into long term and relevant job roles.We also are official re-sellers for The Institute of Recruiters/ Study Course professional courses in HR Practice, In-House Re…	Government funding is only available for 16-18 year olds.Perfect role for school leavers.This is a fantastic opportunity for those looking to start their career in Business Admin. During the first 12 months you will work towards a Level 2 Business Admin NVQ and then you will be kept on in a permanent position. You will be working for a concrete manufacturer and the role will involve:-Data inputti…	16-18 year olds only due to government funding.Full time availability.	Career prospects.	0	1	1	Full-time	Not Applicable	High School or equivalent		Administrative	0
234	Web Support Specialist	GB, LND, London		30000-40000	Stack Exchange is a fast-growing network of over 100 question and answer sites on diverse topics from computer programming to photography and gaming. Our primary Q&amp;A site is Stack Overflow, the world's largest online community of computer programmers. Stack Overﬂow hosts a hiring platform; Stack Overflow Careers which helps users connect with top employers all around the world to ﬁnd new prog…	We are:Stack Exchange is a fast-growing network of over 100 question and answer sites on diverse topics from computer programming to photography and gaming.What you'll be doing:You’ll be working on Stack Overflow Careers 2.0, which is part of Stack Exchange. Careers aim to help great companies find great developers, and vice versa, through job listings and a searchable database of developer profi…	What you'll need to have:Experience in a customer facing technical support roleSolid understanding of how the Internet works, and the ability to describe the technologies that comprise the Internet (knowledge of how URLs work, how DNS systems work, etc.)Genuine curiosity about technical concepts, and the ability to pick them up quickly and easilyExperience debugging web applications; experience w…	What we'll we give you in return:Our office is based in Old Street, London. On top of an excellent basic salary you'll get 25 days of holidays and have free catered lunch everyday. To burn off all those extra calories we also offer gym membership reimbursement up to £100 a month. We have ridiculous work stations (height adjustable desks, ergonomic chairs and incredibly powerful machines with moni…	0	1	0	Full-time	Associate	Bachelor's Degree	Internet	Information Technology	0
235	Postgraduate Certificate in Social Innovation Management Kenya - March 2015				The Amani Institute is about developing whole individuals who have the knowledge and practical skills required to solve today's problems and the networks to be equipped to take on social challenges.Throughout our model, we will be focusing on developing 4 essential skills for leaders of the future to master. These are also the core values by which we will measure our own impact in the world, and …	This unique, field-based, full-time program brings together 25 individuals from different countries, backgrounds, and sectors to build the skills needed for careers in making social change. Over five months, you will train at the depth and pace necessary to succeed in this field – the intensity is equivalent to a 2-year traditional master’s degree – while exploring a city with a thriving innovati…	What do we look for in a program participant?If you meet the majority of the requirements below, we would love to receive your application.A university degree (undergraduate)Ideally two years of practical experience (either working or volunteering)Evidence of commitment to social change through your personal and/or professional lifeStrong desire to develop yourself further both professionally and…	Sign up for:25 classmates from around the worldFacilitated apprenticeship placementDeveloping your own social innovation project10+ courses taught by global expertsPersonalized leadership development3 trips around the country6-month mentorship20+ guest speakers from around the worldIndividual coaching from Amani facultyField experience in a thriving city for innovation	0	1	1						0
236	WF5 9HF Recruitment Apprenticeship Available Under NAS 16-24 year olds only!	GB, , Ossett			Established on the principles that full time education is not for everyone Spectrum Learning is made up of a team of passionate consultants with the drive for putting people who wish to grow themselves through education whilst working into long term and relevant job roles.We also are official re-sellers for The Institute of Recruiters/ Study Course professional courses in HR Practice, In-House Re…	This is fantastic opportunity for someone wanting to start their career in Recruitment. During the first 12 months you will work towards a Level 3 Recruitment NVQ and then be kept on in a permanent position.You will be working for a Logistics company and the role will involve:-Answering and making telephone calls-Creating advertisements for job vacancies-Organising interviews and collecting clien…	Government funding is only available for 16-18 year olds as this job is an apprenticeship.	Future Prospects	0	1	0		Not Applicable	High School or equivalent		Sales	0
237	SharePoint Developer and Administrator	US, DC, washington				Position: SharePoint Developer and AdministratorLocation: Washing – DCDuration: 1+ year Contract on W2 Task to Be Performed:The contractor shall provide complete Document management and SharePoint support to include the following key tasks:Support, maintain, troubleshoot, and upgrade existing Document Management, KnowledgeLake, and SharePoint servers. This includes KnowledgeLake Capture, Knowledg…	Technical skills: Must Have:Bachelor’s Degree5 years of experience in SharePoint Development and 5 years of experience in Administration (this can be concurrent)2 years of experience in SharePoint workflow and application development experience1 year experience with KnowledgeLake Capture and Imaging SoftwareExperience in installing and configuring SharePoint, KnowledgeLake Capture and KnowledgeLa…		0	1	0	Contract	Mid-Senior level	Bachelor's Degree	Information Technology and Services	Information Technology	0
238	English Teacher Abroad	US, AZ, Mesa			We help teachers get safe &amp; secure jobs abroad :)	Play with kids, get paid for it Love travel? Jobs in Asia$1,500+ USD monthly ($200 Cost of living)Housing provided (Private/Furnished)Airfare ReimbursedExcellent for student loans/credit cardsGabriel Adkins : #URL_ed9094c60184b8a4975333957f05be37e69d3cdb68decc9dd9a4242733cfd7f7##URL_75db76d58f7994c7db24e8998c2fc953ab9a20ea9ac948b217693963f78d2e6b#12 month contract : Apply today	University degree required. TEFL / TESOL / CELTA or teaching experience preferred but not necessaryCanada/US passport holders only	See job description	0	1	1	Contract		Bachelor's Degree	Education Management		0
239	Nanny	RU, MOW, Moscow		52000-78000	We place highly qualified governors, governesses, nannies and private tutors into VIP family homes across the world.	A VIP Russian family are seeking an native English nanny to care for their baby girl aged 1 year starting in September 2014.In terms of the position the job is fairly straight forward. The nanny would be responsible for the personal and mental development/care of the child 5 days per week. The parents would like their child to grow up to be bilingual Russian/English so the nanny should have an id…	2+ years nanny/childcare experiencepossession of a relevant childcare certificate would be advantageousAt least 2 written references which are check able	$1000+ per week (negotiable)All flights and visas paidAccommodation providedTraveling abroad with the family is possible	0	1	1	Full-time	Not Applicable	Unspecified	Education Management	Health Care Provider	0
240	Production Supervisor - Chemical Manufacturing Exp - St. Louis, MO	US, MO, St. Louis			We Provide Full Time Permanent Positions for many medium to large US companies. We are interested in finding/recruiting high quality candidates in IT, Engineering, Manufacturing and other highly technical and non-technical jobs.	Experienced Production Supervisor is required having responsibility to Analyzes and resolves work problems, or assists workers in solving work problemsJob Responsibilities: Schedule PersonnelSchedule raw materials and finished productsEnsure safety policies and procedures are followedEnsure quality product is producedEffective interaction to maintain positive labor relations environmentRecommends…	Two to four years supervisory experience in manufacturing environment.Experience in petroleum/chemical manufacturingAbility to follow and enforce safety policies and proceduresAbility to effectively build relationships with customers and co-workers.Ability to communicate in writing &amp; orally clearly and concisely.Ability to find a solution for or to deal pro-actively with work-related problems…		0	0	0	Full-time					0
241	Customer Service Associate	US, TX, Plano			Novitex Enterprise Solutions, formerly Pitney Bowes Management Services, delivers innovative document and communications management solutions that help companies around the world drive business process efficiencies, increase productivity, reduce costs and improve customer satisfaction. For almost 30 years, clients have turned to us to integrate and optimize their enterprise-wide business processe…	The Customer Service Associate will be based in Plano, TX. The right candidate will be an integral part of our talented team, supporting our continued growth.Responsibilities:Perform various Mail Center activities (sorting, metering, folding, inserting, delivery, pickup, etc.)Lift heavy boxes, files or paper when neededMaintain the highest levels of customer care while demonstrating a friendly an…	Preferred Qualifications:Keyboarding and windows environment PC skills required (Word, Excel and PowerPoint preferred)Experience running mail posting equipment a plusExcellent communication skills both verbal and writtenLifting up to 50 lbs with or without accommodationsWillingness and availability to work additional hours if assignedWillingness to submit to a pre-employment drug screening and cr…		0	1	0	Full-time	Entry level	High School or equivalent	Financial Services	Customer Service	0
242	Investor Sales Analyst	GB, LND, London	Financial	30000-40000	MarketInvoice is one of the most high-profile London based fin-tech companies. The Company is Europe’s leading P2P invoice finance platform that allows SMEs to quickly and flexibly sell their invoices, releasing critical working capital in the process.Our mission at MarketInvoice is to modernise the way in which SMEs finance their working capital and fund their growth. We are seeking to bring muc…	DESCRIPTIONAs an Investor Sales Analyst, you will be responsible for onboarding and maintaining investors on the MarketInvoice platform. You will process new applications from high-net-worth individuals, family offices, hedge funds and other institutional investors, as well as respond to investor queries and preparing internal and external reports and analytics. You will be the point person for a…	A successful applicant will have a keen interest in financial markets as well as alternative finance and fintechKnowledge of a variety of asset classes, strong communication skills and ideally 1-2 years’ experience in sales, investment management, private banking or investment banking.Strong communication and interpersonal skills, a team playerStrong knowledge of MS Office (particularly PPT, Exce…	Competitive basic salary Company benefits include healthcare and half price gym membershipThe opportunity to progress your career at one of London's hottest FinTech startups.	0	1	1	Full-time	Associate	Bachelor's Degree	Financial Services	Finance	0
243	Area Vehicle Purchaser	GB, SOM,	Retail	15750-15750		#URL_3bd5deb27e3f065dd0b56f7a19abc37844def5d3ee69f357920cb1fe39fa8733# are the market leader in the UK car buying and remarketing industry, we are clearly recognisable by our distinctive and powerful branding. We are a rapidly expanding, ambitious business with a growing presence across the UK.This is a challenging, exciting and rewarding opportunity to work for the UK's leading car buying servic…	We are looking for people with excellent customer service skills, as well as having both self-motivation and the hunger to achieve and succeed in this fantastic business. Whilst automotive experience is not essential, it is essential that you have worked within a customer focused environment and that you act in a very professional way whilst using your excellent customer service skills as you eng…	Basic salary £15,750 - Realistic OTE in year one £28-£30KCompany Car25 days holiday + 8 days statFree Uniform	0	0	1	Full-time	Not Applicable	Unspecified	Automotive	Sales	0
244	English Teacher Overseas	ZA, EC, East London			We help teachers get safe &amp; secure jobs abroad :)	Play with kids, get paid for it :-)Love travel? Jobs in Asia$1500 USD + monthly ($200 Cost of living)Housing providedAirfare ReimbursedExcellent for student loans/credit cardsGabriel Adkins : #URL_ed9094c60184b8a4975333957f05be37e69d3cdb68decc9dd9a4242733cfd7f7##URL_75db76d58f7994c7db24e8998c2fc953ab9a20ea9ac948b217693963f78d2e6b#	University degree required. TEFL / TESOL / CELTA or teaching experience preferred but not necessaryPositive attitude required. South African passport only	See job description	0	1	0	Contract		Bachelor's Degree	Education Management		0
245	Senior Industrial Hygiene Project Manager	US, IL, Schaumburg				Job OverviewApex is an environmental consulting firm that offers stable leadership and growth, views employees as valuable resources, and rewards success with competitive pay and bonuses. We are seeking a Senior Industrial Hygiene Project Manager to join our team in the Chicago, Illinois market and become an integral part of our continued success story. Illinois Department of Public Health (IDPH)…			0	0	0						0
246	Junior Funding Specialist (Sales)	GB, GBN, London	Business Development	30000-40000	MarketInvoice is one of the most high-profile London based fin-tech companies. The Company is Europe’s leading P2P invoice finance platform that allows SMEs to quickly and flexibly sell their invoices, releasing critical working capital in the process.Our mission at MarketInvoice is to modernise the way in which SMEs finance their working capital and fund their growth. We are seeking to bring muc…	BACKGROUNDA sales and account management role in the business development team which will see you develop qualified leads into a profitable portfolio of clients. This role is perfect for an individual at the start of their sales career who wants to be part of a best in class sales team and who believes in the MarketInvoice mission to make business finance more efficient and transparent. KEY RESPO…	1-2 years B2B solution sales experience is favorable but individuals looking to start a career in sales and business development will be consideredHold a high level of personal drive with a great work ethic.Exemplary punctuality, being reliable, determined and ambitious.Strong competitive nature with a professional attitude.Analytical, methodical and numerate.Strong, clear and precise verbal and …	Based in our London Holborn officeFull time basic salary of £20,000 to £25,000Highly incentivised pay structure, OTE of £30,000 - £40,000Uncapped commission scheme based on monthly trading volume and revenue.25 days holidayPrivate Health Insurance	0	1	1	Full-time	Entry level	Bachelor's Degree	Financial Services	Business Development	0
247	English Teacher Abroad	US, CA, Isla Vista			We help teachers get safe &amp; secure jobs abroad :)	Play with kids, get paid for it Love travel? Jobs in Asia$1,500+ USD monthly ($200 Cost of living)Housing provided (Private/Furnished)Airfare ReimbursedExcellent for student loans/credit cardsGabriel Adkins : #URL_ed9094c60184b8a4975333957f05be37e69d3cdb68decc9dd9a4242733cfd7f7##URL_75db76d58f7994c7db24e8998c2fc953ab9a20ea9ac948b217693963f78d2e6b#12 month contract : Apply today	University degree required. TEFL / TESOL / CELTA or teaching experience preferred but not necessaryCanada/US passport holders only	See job description	0	1	1	Contract		Bachelor's Degree	Education Management		0
248	Head of Communications	GB, GBN, London	Marketing and Communications	40000-65000	MarketInvoice is one of the most high-profile London based fin-tech companies. The Company is Europe’s leading P2P invoice finance platform that allows SMEs to quickly and flexibly sell their invoices, releasing critical working capital in the process.Our mission at MarketInvoice is to modernise the way in which SMEs finance their working capital and fund their growth. We are seeking to bring muc…	The Head of Communications will be responsible for executing a media relations strategy that results in strong journalist relationships, positive news coverage and compelling and consistent communications across all channels. Positive PR has a significant impact not only on brand, but on new business and bottom line profit. The Head of Communications will be tasked with building a world-class pre…	At least 3-5 years’ experience working as either a journalist or PR professional.A strong network of media contacts.Strong oral and written communication skills.A strong instinct for a good story and an ability to pick up the phone and sell it.An understanding of how social media can be used to engage with media and commentators.Ability to work well under pressure and to tight deadlines.Passionat…	Annual compensation of £40-65,000 depending on experience.Participation in the MarketInvoice option scheme (performance related).	0	1	1	Full-time	Mid-Senior level	Bachelor's Degree	Financial Services	Public Relations	0
249	Head of Investor Development	GB, LND, London	Financial		MarketInvoice is one of the most high-profile London based fin-tech companies. The Company is Europe’s leading P2P invoice finance platform that allows SMEs to quickly and flexibly sell their invoices, releasing critical working capital in the process.Our mission at MarketInvoice is to modernise the way in which SMEs finance their working capital and fund their growth. We are seeking to bring muc…	The RoleAs Head of Investor Development, you will be responsible for attracting and maintaining liquidity to fund invoices traded through the MarketInvoice platform. You will set the strategy of what mix of funding to deploy and who to approach, taking responsibility in ensuring that new investors are educated, informed and kept up to date with the investment proposition. You will be dealing main…	A successful applicant will have a keen interest in financial markets, knowledge of a variety of asset classes, and strong communication and presentation skillsThey will also be able to lead a team and ensure best in class investor relationsAbility to craft succinct and precise reports and presentation of analytics to Directors4-7 years of experience in institutional sales, investment management …	Competitive salaryBonus Company benefits include healthcare and half price gym membershipThe opportunity to progress your career at one of London's hottest FinTech startups.	0	1	1	Full-time	Mid-Senior level	Bachelor's Degree	Financial Services	Sales	0
250	IT Engineer	GB, ,	Tech		Space Ape Games is an Award Winning Mobile/Social Gaming startup founded in 2012. We’re a small, high-performing team with big aspirations to make the highest quality and most successful games on your smart phone and tablet.We believe that the trait nearly all of the most successful games on mobile and tablet have in common is that they were made by talented teams with lots of experience working …	At Space Ape we believe in making innovative, high quality games that are fun to play and even more fun with your friends. We believe in tempering those games with world class technology. We believe that making a whole lot of people happy through great games is good.We are committed to building a company of world class engineering and world class game craftsmanship: A place where the best enginee…	Key requirementsExperience designing and developing tools to make people more efficientExperience maintaining and improving an office infrastructureExperience managing cloud systems for a companyA knowledge of security issues that face a business, with a focus on heavy useage of cloud servicesExcellent communication skills and attitudeBonus points forHaving worked in a gaming/entertainment compan…		0	1	0	Full-time					0
251	Helpdesk Specialist	NZ, N, Auckland		45000-50000	CallCentre People Recruitment is recognised as being specialists within the CallCentre industry. We provide permanent, temporary, contract and management staff for a number of large national and multi-national businesses in various industries.	Our client requires a Helpdesk Specialist who will assist schools by resolving any issues that arrive with the network and over-the-top services, through working collaboratively with schools, vendors and techs.The successful candidate will be:○ Passionate about the development of technology as an educational tool in NZ○ Ability to explain technical issues in a concise, non-technical manner both w…	The main responsibilities for the position are:○ Professionally and proactively handle requests from customers and ensure that issues are resolved both promptly and thoroughly○ A focus on getting the best possible outcome for the customer, not call centre statistics○ Thoroughly and efficiently gather customer information and fulfill customer needs, educate the customer where applicable to prevent…	The benefits for the successful candidate are:○ Competitive Salary and Bonus○ Monday to Friday hours○ Central Auckland Location	0	1	0	Full-time			Information Technology and Services	Information Technology	0
252	Senior Product Manager	GB, LND, London			EUROPEAN DYNAMICS (#URL_c66532ffa1ce76ab447da6774719060c42c584edbf44d74cdb94fc4ac219ca45#) is a leading European Software, Information and Communication Technologies company, operating internationally (Athens, Brussels, Luxembourg, Copenhagen, Berlin, Rome, Stockholm, London, Nicosia, Helsinki, Valetta, etc). The company employs over 600 engineers and IT experts. We design and develop software ap…	We currently have a vacancy for a Senior Product Manager, fluent in English, to offer his/her services as an expert who will be based in London, UK. The work will be carried out at customer premises. In the context of the first assignment, the successful candidate will be integrated in the Project Management Team of the company that will closely cooperate with a major client’s IT team on site.You…	Your skills:University degree with demonstrated experience in project management methodologies, planning, estimation and development;Excellent knowledge of Agile methodology;Experience in data interface processing and storage projects;Very good knowledge of MS Project and MS Office including Word, Excel and PowerPoint;Fluency in both oral and written English.	Our offer: If you are seeking a career in an exciting and dynamic company, where you will offer your services as part of a team of a major public administration, operating in an international, multilingual and multicultural environment where you can expect real chances to make a difference, please send us your detailed CV in English, quoting reference: (SPM/09/14), to the following e-mail address…	0	1	0	Full-time	Associate	Bachelor's Degree	Computer Software	Information Technology	0
253	Food Quality	US, MA, Boston			We Provide Full Time Permanent Positions for many medium to large US companies. We are interested in finding/recruiting high quality candidates in IT, Engineering, Manufacturing and other highly technical and non-technical jobs.	(We have more than 1500+ Job openings in our website and some of them are relevant to this job. Feel free to search it in the website and apply directly. Just Click the “Apply Now” and you will redirect to our main website where you can search for the other jobs.)Food Quality :Job DescriptionCandidate must have a:Degree in Food Technology/ Food Science/Quality Control/Nutrition &amp; Food Service…			0	0	0	Full-time					0
254	Graduates: English Teacher Abroad	US, PA, State College			We help teachers get safe &amp; secure jobs abroad :)	Play with kids, get paid for it :-)Love travel? Jobs in Asia$1500 USD + monthly ($200 Cost of living)Housing providedAirfare ReimbursedExcellent for student loans/credit cardsGabriel Adkins : #URL_ed9094c60184b8a4975333957f05be37e69d3cdb68decc9dd9a4242733cfd7f7##URL_75db76d58f7994c7db24e8998c2fc953ab9a20ea9ac948b217693963f78d2e6b#	University degree required. TEFL / TESOL / CELTA or teaching experience preferred but not necessaryPositive attitude required. Canada/US passport only	See job description	0	1	0	Contract		Bachelor's Degree	Education Management		0
255	CNC Programmer	US, IL, Chicago			We Provide Full Time Permanent Positions for many medium to large US companies. We are interested in finding/recruiting high quality candidates in IT, Engineering, Manufacturing and other highly technical and non-technical jobs.	(We have more than 1500+ Job openings in our website and some of them are relevant to this job. Feel free to search it in the website and apply directly. Just Click the “Apply Now” and you will redirect to our main website where you can search for the other jobs.)Job Requirements:Must be familiar with Job Shop type operations.CAM and CAD experience a major plus.Ideal candidate will have a minimum…			0	0	0	Full-time					0
256	Risk Analyst	GB, GBN, London	Financial	30000-37000	MarketInvoice is one of the most high-profile London based fin-tech companies. The Company is Europe’s leading P2P invoice finance platform that allows SMEs to quickly and flexibly sell their invoices, releasing critical working capital in the process.Our mission at MarketInvoice is to modernise the way in which SMEs finance their working capital and fund their growth. We are seeking to bring muc…	As a Risk Analyst, you will form an integral part of the Risk Team which is focused on assessing and managing the risks involved in providing funding to SMEs. You will be involved in setting and monitoring credit limits and performing suitability and anti-fraud checks on SME applicants. This role is ideal for graduates wishing to gain grounding in risk management within finance / SME credit space…	A keen interest in SME finance / credit risk managementGood judgement and ability to multi-task across multiple accountsStrong communication and interpersonal skillsAbility to work and deliver results under limited supervision	Competitive salaryCompany benefits include healthcare and half price gym membershipThe opportunity to progress your career at one of London's hottest FinTech startups.	0	1	1	Full-time	Associate	Bachelor's Degree	Financial Services	Finance	0
257	Content Marketer	US, NY, New York	Marketing		Namely is the leading end-to-end HR and payroll platform for growing companies. Offerings include human payroll, benefits administration, time management, human capital management, performance management, and employee engagement. In addition, each company is assigned its own account manager, available 24/7 for ongoing support and training for each of Namely’s features. Namely is used by some of t…	Namely is an agile startup dedicated to building an end-to-end Human Capital Management platform for businesses of all sizes – some of the world’s most innovative and exciting companies from many industries use Namely for HR Management. Our users are varied (HR administrators, managers, and average employees), and our clients each have their own culture and policies.As part of the Namely marketin…	Goals You Will Own:Build a new category of content from the ground up including the content roadmap, category research, and content production.Run experiments to optimize for certain key metrics such as content views/shares, email subscribers, and new Namely customers.How You Might Achieve Those Goals:Extensively researching a category of contentBecoming an expert in that researched categoryProdu…		0	1	0	Full-time			Information Technology and Services	Marketing	0
258	Executive Assistant / Office Manager	US, FL, Tampa				ABOUT THE JOB: Seeking a bright, positive, focused, outgoing, and self-motivated creative professional to serve as Executive Assistant and Office Manager for our growing startup. OUR DREAM PERSON * You're authentically positive and it shows. You put others in a good mood each and every day. * You're helpful and anticipate other people's needs. * You're clever, funny, creative, and spontaneous. Ou…			0	1	0	Full-time	Not Applicable	Unspecified	Internet	Administrative	0
259	Driver II	US, VA, Sterling			Novitex Enterprise Solutions, formerly Pitney Bowes Management Services, delivers innovative document and communications management solutions that help companies around the world drive business process efficiencies, increase productivity, reduce costs and improve customer satisfaction. For almost 30 years, clients have turned to us to integrate and optimize their enterprise-wide business processe…	The Driver II will be based in Sterling, VA. The right candidate will be an integral part of our talented team, supporting our continued growth.Responsibilities:Operate mailing, copy or fax equipmentShipping &amp; ReceivingOrder supplies and update employee listsPick-up and deliver mail, parcels, copy jobs and faxes to customersLift large bundles of mail, overnight packages and shipments of paper…	Qualifications:Keyboarding and windows environment PC skills preferredExcellent communication skills both verbal and writtenAbility to effectively work individually or in a team environmentCompetency in performing multiple functional tasksMust have a clean driving record. Must be able to pass a DOT Medical Certification Physical. Other duties include fueling and cleaning of vehicles.Must have val…		0	1	0	Full-time	Entry level	High School or equivalent	Financial Services	General Business	0
260	Product Strategist	US, CO, Denver				Skookum is growing in Charlotte, NC and in Denver, CO! As a Product Strategist you will lead a sharp and aggressive cross-functional team in developing web and mobile applications for Skookum Digital Works clients. You must possess a unique blend of business and technical savvy, a big-picture vision, and the drive to make that vision a reality.A Product Strategist’s key role is… strategic. You wi…	3+ years of product management, business analysis, or relevant software experiencePrior programming experience strongly preferredStrong business acumenExcellent communication skills – verbal and written – with the capability to communicate with technical, non-technical, and senior level stakeholdersStrong consensus and relationship building skillsWell versed in AGILE/SCRUM methodologiesExperience…		0	0	1	Full-time	Mid-Senior level	Unspecified	Information Technology and Services	Product Management	0
261	Chelmsford Customer Service Apprenticeship Under NAS 16-18 Year Olds Only	GB, ESS, Chelmsford			Established on the principles that full time education is not for everyone Spectrum Learning is made up of a team of passionate consultants with the drive for putting people who wish to grow themselves through education whilst working into long term and relevant job roles.We also are official re-sellers for The Institute of Recruiters/ Study Course professional courses in HR Practice, In-House Re…	Government is only available for 16-18 year olds. Perfect role for school leavers.This is a fantastic opportunity for those looking to their career in Customer Service. During the first 12 months you will work towards a Level 2 Customer Service NVQ and then be kept on in a permanent position.You will be for an office stationary supplier and the role will involve:-Dealing with -Stock control-Deliv…	16-18 year olds only due to government funding.Full time availability.	Career prospects	0	1	1		Not Applicable	High School or equivalent		Customer Service	0
262	Data Entry/Customer Service Rep	US, CT, Danbury		0-0		As a Data Entry/Customer Service Representative you will be responsible for simultaneously managing inbound and outbound phone calls and processing customer payments. Being able to multi-task is very important in this position as you will need to input data into the computer systems while on the phone with the customers. Customers may be calling for any reason regarding their bills, services, or …	Must be able to type 30-35 WPM mnimumMust have reliable transportationMust be able to pass a criminal background checkMust have great phone skills	Since this is a temporary to permanent role benefits are availible after a short probationary period which is determined by the employer based on performance. Benefits inclue 401K, health and dental, as well as performance based incentives.	0	0	1	Full-time	Entry level	High School or equivalent		Customer Service	0
263	Senior Loan Originator	US, NY, New York			One Zero Capital is an investment holding company focused on the convergence of technology, consumer finance, and credit investing.	1/0 Mortgage seeks a Senior Loan Originator to work in our New York office. In addition to traditional loan origination, the Senior Loan Originator will be expected to be comfortable integrating technological solutions into their workflow.About 1/0 Mortgage:1/0 Mortgage is a subsidiary of 1/0 Capital, an investment holding company focused on the convergence of technology, consumer finance, and cr…	Licensed Mortgage Originator (ideally with a license in one of the following: Washington DC, New Jersey, New York, Connecticut)Thorough understanding of the origination process, underwriting criteria, and secondary market guidelines5+ years of origination experiencePassionate about technologyExcellent verbal and written communication skillsFluency in multiple languages is a plus	Competitive base salary with commission structure commensurate with experience, full health and dental benefits.	0	1	1	Full-time	Mid-Senior level	Unspecified	Financial Services	Sales	0
264	WF4 4DS Customer Service Apprenticeship Under NAS 16-18 Year Olds Only	GB, , Huddersfield/Wakefield			Established on the principles that full time education is not for everyone Spectrum Learning is made up of a team of passionate consultants with the drive for putting people who wish to grow themselves through education whilst working into long term and relevant job roles.We also are official re-sellers for The Institute of Recruiters/ Study Course professional courses in HR Practice, In-House Re…	This position is for 16-18 year olds only due to government funding.Perfect role for school leavers.This is a fantastic opportunity for those looking to start their career in Customer Service. During the first 12 months you will work towards a Level 2 Customer Service NVQ and then be kept on in a permanent position.You will be working in a garden centre sitauted in Grange Moore and the role will …	16-18 year olds only due to government funding.Full time availability.	Career prospects.	0	1	0	Full-time	Not Applicable	High School or equivalent		Customer Service	0
265	Senior Programme Analyst	US, NC, Raliegh				Title: Senoir Programme AnalystLocation: Raliegh, NCDuration: 12 months Contract position. Description of Work:The Senior Analyst Programmer performs technical analysis and design, and provides coding and testing of associated Java Modules. This position must interact with other analysts and programmers on the team, and work independently. The individual must have the ability to communicate effec…			0	0	0	Contract	Mid-Senior level		Information Technology and Services	Information Technology	0
266	Office Manager/Executive Assistant	US, NY, New York			Casper is a sleep startup that re-imagines the experience of purchasing a mattress. We launched in April 2014 with an outrageously comfortable mattress designed by former IDEO and NASA product engineers and sold directly to consumers – eliminating commission-driven, inflated prices. We provide free shipping with delivery right to your door in a mini-fridge sized box and a 100 days money-back poli…	About CasperCasper is a sleep startup that re-imagines the experience of purchasing a mattress. We launched in April 2014 with an outrageously comfortable mattress designed by former IDEO and NASA product engineers and sold directly to consumers – eliminating commission-driven, inflated prices. We provide free shipping with delivery right to your door in a mini-fridge sized box and a 100 days mon…	Positive, high-energy individual that possesses a “no task is too small” attitudeExtremely organized and detailed orientedAbility to multitask, set priorities, and take initiative is a mustPossess an entrepreneurial spirit and desire to grow with the companyStrong Excel, PowerPoint, and Google e-mail/calendar/doc skillsAbility to maintain composure and sense of humor in high-pressure situationsWi…		0	1	0						0
267	Assistant Retail Manager -- Must LOVE Dogs	US, CA, West Hollywood				“Pride is a personal commitment. It is an attitude which separates excellence from mediocrity.” – Author UnknownAs employees at Healthy Spot we feel pride in the work that we do. We believe in inspiring healthy pet lifestyles by creating authentic experiences with customers and fostering a sense of community. At Healthy Spot, employees are team members, caregivers to four-legged friends, public e…			0	0	0						0
268	Customer Service Associate	US, NY, New York			Novitex Enterprise Solutions, formerly Pitney Bowes Management Services, delivers innovative document and communications management solutions that help companies around the world drive business process efficiencies, increase productivity, reduce costs and improve customer satisfaction. For almost 30 years, clients have turned to us to integrate and optimize their enterprise-wide business processe…	The Customer Service Associate will be based in New York, NY. The right candidate will be an integral part of our talented team, supporting our continued growth.Responsibilities:Perform various Mail Center activities (sorting, metering, folding, inserting, delivery, pickup, etc.)Lift heavy boxes, files or paper when neededMaintain the highest levels of customer care while demonstrating a friendly…	Minimum Requirements:Minimum of 6 months customer service related experience requiredHigh school diploma or equivalent (GED) requiredPreferred Qualifications:Experience with receptionist/switchboard operator responsibilitiesKeyboarding and windows environment PC skills required (Word, Excel and PowerPoint preferred)Experience running mail posting equipment a plusExcellent communication skills bot…		0	1	0	Full-time	Entry level	High School or equivalent	Financial Services	Administrative	0
269	Front-end Developer	GR, ,				We are looking for a passionate engineer to join our company and help grow the best web lab in Athens. In Monospace, we like to keep it simple, have great fun and deliver the best quality possible.	First and foremost, a Hacker mindsetHTML, CSS, Jquery and the ability to write custom javascriptAbility to make pixel perfect interfaces.Ready to learn new js frameworks if needed, like AngularJSBasic understanding of PHP and MVC frameworksExperience with Bootstrap, Foundation or similar css frameworkBasic Git experienceExperience with LESS/Sass, Coffeescript, TwigGithub profile and contribution …	Interesting and challenging projectsWe encourage learning and experimenting with new technologiesAlways willing to share knowledge and help you get to the next levelFreedom to use the tools/libraries that you like toAmazing work environment	0	1	0	Full-time	Mid-Senior level		Internet		0
270	English Teacher Abroad	US, NJ, Newark			We help teachers get safe &amp; secure jobs abroad :)	Play with kids, get paid for it Love travel? Jobs in Asia$1,500+ USD monthly ($200 Cost of living)Housing provided (Private/Furnished)Airfare ReimbursedExcellent for student loans/credit cardsGabriel Adkins : #URL_ed9094c60184b8a4975333957f05be37e69d3cdb68decc9dd9a4242733cfd7f7##URL_75db76d58f7994c7db24e8998c2fc953ab9a20ea9ac948b217693963f78d2e6b#12 month contract : Apply today	University degree required. TEFL / TESOL / CELTA or teaching experience preferred but not necessaryCanada/US passport holders only	See job description	0	1	1	Contract		Bachelor's Degree	Education Management		0
271	Security Researcher	US, CA, Irvine	Research		Cylance is a global cybersecurity products and service company, specializeing in advanced threat security that detects and stops zero-day malware and APT attacks. Using advanced math and machine learning, coupled with the understanding of a hacker’s mindset, Cylance provide a proactive, preventive approach to security.	Cylance, Inc. seeks a Security Researcher for its Irvine Office. The position requires a Bachelor’s degree in Computer Science or related subject with at least five years of progressive work experience in computer programming/security or related field.ResponsibilitiesSecurity Researcher will work on the Cylance Infinity platform, a massively scalable machine learning data processing system, gener…		Comprehensive package including medical, dental, vision, 401K, life insurance and more...	0	1	0					Research	0
272	Job Fair - Multiple Oil & Gas Jobs!	US, TX, Houston			Valor Services provides Workforce Solutions that meet the needs of companies across the Private Sector, with a special focus on the Oil &amp; Gas Industry. Valor Services will be involved with you throughout every step of the hiring process and remain in contact with you all the way through the final step of signing of the employment contract with your new employer. Valor Services was founded wit…	Join us at Valor Services for an opportunity to explore a multitude of current job openings! You'll have an opportunity to interview on the spot with a Valor Services representative! When:Saturday, November 8, 20149 a.m. to 4 p.m. CST Where:Hilton Garden Inn Houston NW America Plaza 14919 Northwest Fwy Houston, TX 77040Jersey Village Boardroom What: We will be interviewing for the following open …			0	1	0	Full-time			Oil & Energy		0
273	Regional Field Sales Representative	US, MI, Detroit			We Provide Full Time Permanent Positions for many medium to large US companies. We are interested in finding/recruiting high quality candidates in IT, Engineering, Manufacturing and other highly technical and non-technical jobs.	(We have more than 1500+ Job openings in our website and some of them are relevant to this job. Feel free to search it in the website and apply directly. Just Click the “Apply Now” and you will redirect to our main website where you can search for the other jobs.)Requirements include:Bachelors Degree is preferred.Minimum of 10 years sales experienceMust have knowledge of solution and value-based …			0	0	0	Full-time			Marketing and Advertising		0
274	English Teacher Abroad	US, IL, Evanston			We help teachers get safe &amp; secure jobs abroad :)	Play with kids, get paid for it Love travel? Jobs in Asia$1,500+ USD monthly ($200 Cost of living)Housing provided (Private/Furnished)Airfare ReimbursedExcellent for student loans/credit cardsGabriel Adkins : #URL_ed9094c60184b8a4975333957f05be37e69d3cdb68decc9dd9a4242733cfd7f7##URL_75db76d58f7994c7db24e8998c2fc953ab9a20ea9ac948b217693963f78d2e6b#12 month contract : Apply today	University degree required. TEFL / TESOL / CELTA or teaching experience preferred but not necessaryCanada/US passport holders only	See job description	0	1	1	Contract		Bachelor's Degree	Education Management		0
275	Certification & HALT testing Manager	DE, BY, Wiepoldsried	tech		hello worldtalents23_ drives the change in digital recruitment and develops the best quality filters for the selection of top talents.	We have extensive experience in battery storage technologies and renewable energies. As a medium-sized enterprise specializing in storage systems, we are committed to the highest quality, "Made in Germany". The company is exclusively manufactured at the company's headquarters in Allgäu, where it is also subjected to thorough quality control. With this background, we have also been TÜV certified s…	Has certified power electronics with UL / Intertek and is expert in UL, and IEEE standardsHas successfully certified products in US - can also work with HALT and HAST test labs *reliability*. Can also simulate US microgrids in house or with 3rd party labMinimum education - Bachelor in engineeringMinimum of 5 years experience in the area of expertiseMust work independently and must be a self – sta…	Want to be part of a fast growing, high energetic and motivated team?We afford a interesting place to work where you can expect a varied field, high self-reliance and numerous development potentialities.	0	1	1	Full-time					0
276	Software Engineer, iOS and Android	CY, 01,			Avocarrot is a native mobile ad network with offices in Silicon Valley and Athens. We are building the next generation of mobile advertising technology. Backed by leading corporations like Unilever as well as institutional and angel investors from the Valley, our aim is to become the de facto standard in mobile app monetization. Our platform has served several billion ad requests and keeps growin…	If you are a hardcore mobile engineer who wants to work in a team of other hackers changing the face of mobile advertising once and for all keep reading!We are looking for an outstanding Software Engineer with broad experience in developing Android and iOS applications. If you know almost everything there is to know about the Android and iOS platforms then don't be shy and get in touch.What You’l…	A Computer Science or related degree from a top university1+ year experience in building complex applications for the iPhone or iPad using Objective-C with Cocoa and other frameworks1+ year professional experience in building complex applications for the Android platform using the Android SDKExpert ability working and collaborating in small software teamsExperience with web technologies (Javascri…	Control your own time - We have flexible working hoursCompetitive salaryForget bureaucracy - We want to move fast and help you to make real impact on the businessWe ship code fast and iterate fasterWe work in small teams meaning that you'll own part of the productWe believe no idea is too crazy for a hacker teamWe provide free snacks and beverages	0	1	1	Full-time	Not Applicable	Master's Degree	Computer Software		0
277	Account Executive	US, CA, Burbank	Connectivity		The front door to most businesses is online. Connectivity allows business owners know every first impression. We are passionate about providing customer intelligence solutions to business owners. Connectivity is a rapidly growing venture backed technology company… We think big and move fast. Please visit #URL_1fddf30a8cda1e29d42a2add75f99d2c0cbda4e798c9de439800ef27d307e955# to learn more. Proven …	THE COMPANY: CONNECTIVITY (#URL_1fddf30a8cda1e29d42a2add75f99d2c0cbda4e798c9de439800ef27d307e955#)Connectivity provides customer intelligence solutions for businesses. Our all-in-one SaaS platform ties in all aspects of directory and social media technology to allow businesses to identify their best customers, understand customer opinions and recognize their competition. The platform helps busine…	EDUCATION: BA/BS preferred or equivalent experienceEXPERIENCE: 3-5 years experience selling SaaS or hosted software, enterprise software, telecommunications solutions to large enterprise or agency accountsStrong customer orientation – promoting customer satisfaction, resolution and loyalty Experience with #URL_8d92932a488fb7e172d73a0f6813d06d464f1f03705d2825f86b2c7947d60a86# requiredStrong prospe…	Competitive salary + very generous benefits + equity/upside.You will join a very well-funded, profitable startup that is building industry leading customer insight and intelligence technology.Because we are a fun, fast-paced, entrepreneurial company with that environment that empowers you to drive results.Brand new 14,000 sq. ft. office in downtown Burbank.Enjoy catered lunches, daily!	0	1	0	Full-time	Mid-Senior level	Bachelor's Degree	Internet	Sales	0
278	Automated Test Analyst	NZ, N, Auckland			SilverStripe CMS &amp; Framework is an open source platform of web development tools. The platform is curated by SilverStripe, an international web development company and supported by a vibrant online community. We take pride in being a locally owned New Zealand company, founded by three people passionate about the limitless possibilities of the web. They share a vision - to reshape business thr…	We're looking for a Test Analyst to join our Auckland team, with a focus on test automation and Specification by Example.more tbc...	tbc- Knowledge of Selenium, Cucumber, Behat- Knowledge of PHP would be helpful	tbc- Pay- Coffee- Beer	0	1	1	Full-time	Associate		Internet	Information Technology	0
279	Graduates: English Teacher Abroad	US, FL, Tallahassee			We help teachers get safe &amp; secure jobs abroad :)	Play with kids, get paid for it :-)Love travel? Jobs in Asia$1500 USD + monthly ($200 Cost of living)Housing providedAirfare ReimbursedExcellent for student loans/credit cardsGabriel Adkins : #URL_ed9094c60184b8a4975333957f05be37e69d3cdb68decc9dd9a4242733cfd7f7##URL_75db76d58f7994c7db24e8998c2fc953ab9a20ea9ac948b217693963f78d2e6b#	University degree required. TEFL / TESOL / CELTA or teaching experience preferred but not necessaryPositive attitude required. Canada/US passport only	See job description	0	1	0	Contract		Bachelor's Degree	Education Management		0
280	Account Manager - New York City	US, NY, New York	Sales		GPL Technologies is a solutions provider focused on the design, implementation, and support of high-performance information technology systems. Founded in Los Angeles, California in 2003, we draw on over a decade of expertise as trusted technology advisers, adding value for our customers by offering unique methods of improving IT efficiency, streamlining complex systems and environments, and redu…	SENIOR ACCOUNT MANAGER - NEW YORK CITYAre you a confident, driven, self-starting sales pro with a powerful and persuasive intensity that gets deals closed? Are you looking for a career where commission caps won’t keep you down and prevent you from realizing your full potential as a sales god (or goddess)? We're on the hunt for a world class Senior Account Manager, and if you think you have what i…	We’re looking for a flexible sales rep with the stamina and confidence to handle large accounts, but is equally happy working small and mid-sized deals with fast-paced deadlines. We require a minimum of five years of experience in an outside sales role, with three of those years serving accounts in the media and entertainment vertical or selling for an IT systems integrator. Successful candidates…	No commission caps! There's no limit to how much you can earn. If you’re as good as we hope you are, the sky’s the limit on your monthly commission check! We provide health benefits for all of our full-time employees. We also believe in a positive work-life balance and have a very liberal vacation and personal time policy. Above all, you'll be a part of a great team of people serving a vibrant an…	0	1	1	Full-time	Mid-Senior level	Bachelor's Degree	Information Technology and Services	Sales	0
281	English Teacher Abroad	US, MO, St. Peter's			We help teachers get safe &amp; secure jobs abroad :)	Play with kids, get paid for it Love travel? Jobs in Asia$1,500+ USD monthly ($200 Cost of living)Housing provided (Private/Furnished)Airfare ReimbursedExcellent for student loans/credit cardsGabriel Adkins : #URL_ed9094c60184b8a4975333957f05be37e69d3cdb68decc9dd9a4242733cfd7f7##URL_75db76d58f7994c7db24e8998c2fc953ab9a20ea9ac948b217693963f78d2e6b#12 month contract : Apply today	University degree required. TEFL / TESOL / CELTA or teaching experience preferred but not necessaryCanada/US passport holders only	See job description	0	1	1	Contract		Bachelor's Degree	Education Management		0
282	Director, PMO	US, TX, Austin	PMO		We're an emerging technology agency, and we build breakthrough products through user-centered design. We're building a team of the brightest minds in creative, engineering, and business because we love working with smart people.	Do you want to make impactful products that solve real user needs? Do you believe in iterative development where there’s always room for improvement? Our people strive to find innovative solutions while demonstrating empathy, promoting collaboration, never being satisfied with end results, and expressing opinions in delicate situations. Mutual Mobile is looking for a Director, PMO that exemplify …	Bachelor's degree required, Master's degree preferred.At least 15+ years experience managing multiple large, complex and cross functional projects, preferably in a consulting or agency environment.At least 7-10 years of leadership and/or management experience.At least 5-7 years managing direct reports.Experience in strategic planning and execution.Strong interpersonal, analytical, problem-solving…	Why work for Mutual Mobile? We craft beautiful mobile interfaces and solve complex software challenges. Clients such as Google, #URL_699b900bfe4fc170a8a4e9c99ccfe3243461eb6625234e567ad654ad842c2243#, Citi, and Xerox come to us for our deep experience in mobile — from establishing a mobile strategy that provides impactful business value, to building those solutions from the ground up. We bring tog…	0	1	1	Full-time	Director	Bachelor's Degree	Computer Software	Project Management	0
283	Full-Time Caregiver (Position B) for Easygoing, Caring Woman	US, OR, Portland			United Cerebral Palsy of Oregon &amp; SW Washington (UCP) supports adults with all kinds of developmental disabilities (not just cerebral palsy), so that they can live the life of their dreams.We're growing, so you will see lots of exciting job openings in the next few months!WHY WORK FOR UCP?As an employee of UCP, you'll be proud of the work you do, every day! Our employees assist the people we …	Are you looking for full-time work with great benefits? Would you like lots of time off each week, to pursue school or your other interests?Then United Cerebral Palsy might have the perfect job for you! We are seeking 3 caregivers (Personal Assistants) for a woman who experiences developmental disabilities. She lives in her own newer apartment near SE 122nd and SE Stark, and is generally quiet, k…	At least 18 years old.High school diploma or GED.Must pass a physical with a lifting test of 75lbs, drug screen, reference check, and criminal history background check.Experience in mental health or developmental disability field preferred but not required.	COMPENSATION package:$9.47/hour, with 5% increase to $9.95/hour after successful 90-day Trial Service Period.Excellent medical benefits for employee, spouse/domestic partner and dependents. Includes medical, vision and alternative.Generous paid time off.Holiday pay (double pay for up to 10 hours).401k plan with up to 3% company match.On-going and fully paid training.	0	1	1	Full-time					0
284	Account Manager	US, CA, Burbank	Connectivity		The front door to most businesses is online. Connectivity allows business owners know every first impression. We are passionate about providing customer intelligence solutions to business owners. Connectivity is a rapidly growing venture backed technology company… We think big and move fast. Please visit #URL_1fddf30a8cda1e29d42a2add75f99d2c0cbda4e798c9de439800ef27d307e955# to learn more. Proven …	THE COMPANY: CONNECTIVITY (#URL_1fddf30a8cda1e29d42a2add75f99d2c0cbda4e798c9de439800ef27d307e955#)The front door to most businesses is online. Connectivity allows business owners know every first impression. We are passionate about providing customer intelligence solutions to business owners. Connectivity is a venture backed technology company rapidly growing… We think big and move fast. Please v…	EDUCATION: BA/BS preferred or equivalent experienceEXPERIENCE: 4+ years of experience in an account/relationship management capacity, including 2+ years experience working in a business focused on selling &amp; delivering digital marketing servicesStrong customer orientation – promoting customer satisfaction, resolution and loyalty Experience with #URL_8d92932a488fb7e172d73a0f6813d06d464f1f03705d…	Competitive salary + very generous benefits + equity/upside.You will join a very well-funded, profitable startup that is building industry leading customer insight and intelligence technology.Because we are a fun, fast-paced, entrepreneurial company with that environment that empowers you to drive results.Brand new 14,000 sq. ft. office in downtown Burbank.Enjoy catered lunches, daily!	0	1	0	Full-time	Mid-Senior level	Bachelor's Degree	Computer Software	Sales	0
285	English Teacher Abroad	US, PA, Indiana			We help teachers get safe &amp; secure jobs abroad :)	Play with kids, get paid for it Love travel? Jobs in Asia$1,500+ USD monthly ($200 Cost of living)Housing provided (Private/Furnished)Airfare ReimbursedExcellent for student loans/credit cardsGabriel Adkins : #URL_ed9094c60184b8a4975333957f05be37e69d3cdb68decc9dd9a4242733cfd7f7##URL_75db76d58f7994c7db24e8998c2fc953ab9a20ea9ac948b217693963f78d2e6b#12 month contract : Apply today	University degree required. TEFL / TESOL / CELTA or teaching experience preferred but not necessaryCanada/US passport holders only	See job description	0	1	1	Contract		Bachelor's Degree	Education Management		0
286	Jr Account Executive	US, CA, Burbank	Connectivity		The front door to most businesses is online. Connectivity allows business owners know every first impression. We are passionate about providing customer intelligence solutions to business owners. Connectivity is a rapidly growing venture backed technology company… We think big and move fast. Please visit #URL_1fddf30a8cda1e29d42a2add75f99d2c0cbda4e798c9de439800ef27d307e955# to learn more. Proven …	THE COMPANY: CONNECTIVITY (#URL_1fddf30a8cda1e29d42a2add75f99d2c0cbda4e798c9de439800ef27d307e955#)Connectivity provides customer intelligence solutions for businesses. Our all-in-one SaaS platform ties in all aspects of directory and social media technology to allow businesses to identify their best customers, understand customer opinions and recognize their competition. The platform helps busine…	EDUCATION: BA/BS preferred or equivalent experienceEXPERIENCE: 1+ year of experience selling SaaS and/or performance marketing space preferredAbility to carry aggressive quotas, pitching Connectivity’s platform to decision makersExperience with #URL_8d92932a488fb7e172d73a0f6813d06d464f1f03705d2825f86b2c7947d60a86# highly preferredStrong prospecting/cold calling, solution sales and rapport buildin…	Competitive salary + very generous benefits + equity/upside.You will join a very well-funded, profitable startup that is building industry leading customer insight and intelligence technology.Because we are a fun, fast-paced, entrepreneurial company with that environment that empowers you to drive results.Brand new 14,000 sq. ft. office in downtown Burbank.Enjoy catered lunches, daily!	0	1	0	Full-time	Entry level	Unspecified	Computer Software	Sales	0
287	Manchester Apprentice Office Administrator Under NAS 16-18 Year Olds Only	GB, MAN, Manchester			Established on the principles that full time education is not for everyone Spectrum Learning is made up of a team of passionate consultants with the drive for putting people who wish to grow themselves through education whilst working into long term and relevant job roles.We also are official re-sellers for The Institute of Recruiters/ Study Course professional courses in HR Practice, In-House Re…	Government funding is only available for 16-18 year olds.Perfect role for school leavers.This is a fantastic opportunity for those looking to start their career in Business Admin. During the first 12 months you will work towards a Level 2 Business Admin NVQ and then be kept on in a permanent position.You will be working for a legal company and the role will involve:-Filing and faxing-Answering th…	16-18 year olds only due to government funding.Full time availability.	Career prospects.	0	1	1	Full-time	Not Applicable	High School or equivalent		Administrative	0
288	Product Designer	US, PA, Pittsburgh	Product		Everyone has a story to tell. Everyone is unique. Everyone wants to love and be loved. Everyone who wants to learn is willing to teach. As the Internet continues to grow, the world is becoming a much smaller place to pursue your true personal and professional interests.WeSpeke was founded in 2010 by Michael Elchik, an entrepreneur's entrepreneur, and Dr. Jaime Carbonell, Director of the Language …	Closely work with other members of the product team to design the WeSpeke experienceProduce interface mockups and prototypes of new functionalityWrite specifications and user stories for new componentsProvide support, as necessary, to the marketing team, producing print and web materialsCreate and grow the brand identity of WeSpeke	Required ExperienceMinimum 3 years of experience as a web designer, working on commercial applicationsRequired Technical Skills Expert knowledge of Adobe Photoshop, IllustratorExpert knowledge of modern web design methodologies and techniquesFamiliarity with Balsamiq or similar wireframing toolsKnowledge of modern web browsers’ capabilities and weaknessesKnowledge of smartphone and tablet app des…	Competitive salary commensurate with skills and work experience Company stock incentive program for early employees Exceptional medical insurance plan Flexible work hours Agile development process and open communication Open space work environment with natural light Free snacks, coffee and tea Windows, Mac or Linux computers – per personal preference Office building in beautiful green area Plenty…	0	1	1	Full-time	Associate	Bachelor's Degree	Internet	Design	0
289	Outside Sales Professional	US, MO, Cape Girardo			ABC Supply Co., Inc. is the nation’s largest wholesale distributor of roofing and one of the largest distributors of siding, windows, and other exterior building products. Since our start in 1982, we've grown to become a national organization with over 450 locations in 45 states. Our mission is to be the biggest, best, and easiest service company distributing exterior building products. We fulfil…	As an Outside Sales Representative, you will develop and maintain a growing book of sales accounts, and will provide them with the best possible customer service. ABC Supply will help you supply them with a full range of products and services, to fulfill their contracting needs. Your ultimate goal will be to set up meetings with prospective and existing customers, yourself, and your Branch Manage…	As an Outside Sales Representative, you must have excellent sales talents as well as the willingness to learn the ABC Supply sales approach. It will also be very helpful to your role as an Outside Sales Representative if you have existing knowledge of exterior building product lines such as siding, roofing, and windows. This will not only to lend credibility to your sales presentations, but also …	As an Outside Sales Representative, you will receive paid sales training, which will include professional development sessions with veteran ABC sales representatives! You will also receive consistent product training, particularly when we adopt new products and product lines. You will find there is plenty of opportunity for growth as an Outside Sales Representative, both within the role itself, a…	0	1	0				Building Materials	Sales	0
290	Intern with Google, Microsoft, Facebook and more! at Studyhall.com	US, DC, Washington			StudyHall creates opportunities for college, university students, and recent graduates, to work with the best companies in America - such as Google, Facebook, Twitter, Microsoft and more. Our project-based internships allow students to work remotely on various projects such as Adwords, Writing, SEO, Video production, Wordpress, Photoshop and Research. But, the best part about StudyHall isn't just…	#URL_ab309fb672a2b26317bd303c09c3c6762986d45c2bb1b4970cac579d697432e2# is the #1 intern connection to companies like Google, Facebook, Microsoft and Twitter! We're hiring current college students and recent graduates! You must be digitally savvy and willing to get things done on time!StudyHall's mission is simple: to connect students and companies with new opportunities to get projects and tasks …	Your must have core skills in ONE of the following: Writing Blog + Articles: be able to write on interesting topics, with excellent grammar Social Media: be socially savvy with Facebook and TwitterMarketing Videos: know how to create fun, creative YouTube videos Wordpress Help: know how to design, install and integrate Wordpress CMSGoogle Adwords: know how to start adwords campaigns, edit, refine…	-Build Portfolio-Earn Money (Part-time or full-time)-Work with Top 25 Companies in America&gt;&gt; Now's your time to apply by visiting #URL_ab309fb672a2b26317bd303c09c3c6762986d45c2bb1b4970cac579d697432e2# and clicking "Apply to Become an Intern." &lt;&lt;	1	1	1	Other	Internship	Bachelor's Degree	Computer Software	Engineering	0
291	Data Scientist	US, ,	Research		Cylance is a global cybersecurity products and service company, specializeing in advanced threat security that detects and stops zero-day malware and APT attacks. Using advanced math and machine learning, coupled with the understanding of a hacker’s mindset, Cylance provide a proactive, preventive approach to security.	Cylance is looking for expert researchers to help solve long-standing problems in the computer security space. We’re developing a cross-disciplinary team from the fields of; statistics, computer science, mathematics, physics, bioinformatics, topology, machine learning and other related fields. Our focus is to push the envelope of artificial intelligence.At Cylance, our research team is at the cor…	QualificationsMS/PhD in a relevant discipline - or BS with 2+ years experience.Interest in cybersecurity, product development and data visualization.Experience in software for data manipulation, analysis and visualization (MATLAB, R, etc).Experience with large volumes of data, algorithms and prototyping.Requires the ability to work independently with substantial latitude for action and decision w…	Comprehensive package including medical, dental, vision, 401K, life insurance and more...	0	1	0					Research	0
292	Financial Accountant	US, NY, New York	Finance		Shapeways is the leading 3D printing marketplace and community, empowering designers to bring amazing products to life. By giving anyone the ability to quickly and affordably turn ideas from digital designs into real products, Shapeways is fundamentally changing how products are made and by whom.Through Shapeways, designers gain access to the best industrial 3D printing technology, capable of man…	Shapeways is a fast-growing, global startup, with the goal of making 3D printing more accessible and affordable. Everything we make is custom, tailored to our customer's wishes. Want to help deliver excellence to our growing community? You'll be the one making sure that every customer order is printed to perfection.Position SummaryWe are looking for a whip-smart, agile, Financial Accountant to jo…	A four year degree in Accounting3-5 years of direct experience working in an Accounting capacityAdvanced understanding of Microsoft Excel (pivot tables, VBA, macros, etc.)Experience with Intaact and/or NetSuite financialsExcellent communication and collaboration skillsAbility to thrive in a fast-paced, entrepreneurial, startup environmentFlexibility to work late/come in early as neededKnowledge o…	Medical Benefits (Individual medical benefits covered at 100%)Dental BenefitsVision insuranceFlexible Spending AccountCommuter Benefits through Zenefits (eligible from day one-allows employee to set aside pre-tax dollars for eligible commuting expenses)- represents an annual savings of 20-40%401K (eligible after 3 months at Shapeways)Four weeks of PTO (20 days total/year) in addition to national …	0	1	0	Full-time	Associate	Bachelor's Degree	Consumer Goods	Accounting/Auditing	0
293	English Teacher Abroad	US, AL, Troy			We help teachers get safe &amp; secure jobs abroad :)	Play with kids, get paid for it Love travel? Jobs in Asia$1,500+ USD monthly ($200 Cost of living)Housing provided (Private/Furnished)Airfare ReimbursedExcellent for student loans/credit cardsGabriel Adkins : #URL_ed9094c60184b8a4975333957f05be37e69d3cdb68decc9dd9a4242733cfd7f7##URL_75db76d58f7994c7db24e8998c2fc953ab9a20ea9ac948b217693963f78d2e6b#12 month contract : Apply today	University degree required. TEFL / TESOL / CELTA or teaching experience preferred but not necessaryCanada/US passport holders only	See job description	0	1	1	Contract		Bachelor's Degree	Education Management		0
294	Contact Center Representatives	US, NV, Las Vegas			Tidewater Finance Co. was established in 1992 for the initial purpose of purchasing, and servicing retail installment contracts. There are two divisions: Tidewater Credit Services, providing indirect consumer retail finance options and Tidewater Motor Credit, providing indirect consumer auto financing. We remain committed to offering a partnership with the dealers and consumers to create a WIN-WI…	Tidewater Finance Company, located in Henderson, NV has full-time positions available for Contact Center Representatives. We provide diverse lending solutions for our dealer network while promoting employee integrity, teamwork and an uncompromised level of customer service. The position requires the following qualifications:A minimum of 1 year in a Call Center environmentCollections experience re…	Primary responsibilities include, but are not limited to the following:Make and receive calls through automated dialerTake payments on past due accountsHandle customer service related issuesProcess related paperworkAdherence to company policies and procedures in addition to compliance of state and federal regulations	Our company offers a competitive salary plus BONUSES as well as a comprehensive benefits package to our full-time employees including:40 vacation hours after 6 months of employment, 80 vacation hours after 1 year of employment6 paid holidays as well as an anniversary holiday benefitPaid personal and sick leave after 90 days of employmentHealth, dental, life, and disability insurance as well as AF…	0	1	0	Full-time	Entry level		Financial Services		0
295	Technical Lead / Architect	GB, LND, London			nakedhearts is an ambitious and well-funded start up. We are building a global online social network to connect users with the causes they care about, and integrate social good into our daily lives. Because when we get together and make it easy to give (time and money), we will leave the world better than we find it.We are launching in the UK and US in a few months, and we are looking to bring ou…	nakedhearts is looking for an experienced, talented technical lead / architect to lead a small team of highly skilled engineers in building out, from scratch, a new global platform for people and brands to interact with charities and their campaigns in new and interesting ways.The Tech Lead will:support the CTO building out the development team,be motivated to continue in development whilst leadi…	2:1 Bachelor’s degree in Computer Science or similarAt least 2+ years in team lead capacityAt least 5 years commercial experience of complex backend developmentMust be an expert in JavaExperience with frameworks e.g. SpringExpertise with the Python programming languageMust be language-agnostic and use the best tool for the jobYou must understand API-driven design and developmentYou have a great u…	A chance to be a key part of a challenging, global, green-fields project using latest, best-of-breed technologiesA challenging and fun work environmentA small but talented teamA great office location in Covent Garden, in the heart of London's West EndPlease apply through workable or send us an email on #EMAIL_b7983b85872294ba2e4a77ba948c5ea02d2b59e521bd926f155209494d9bc591# You can speak to us in…	0	1	1	Full-time	Mid-Senior level	Bachelor's Degree	Philanthropy	Engineering	0
296	Digital Illustrator	GB, ENG, London	Student Beans Mag		The Beans Group is a media company that exists to empower young people to thrive. We have been on an exponential growth spurt since our inception as #URL_8d1ca4faf2d2518ce9ec21b3fbe5c63e4b47f383d6bb1f0a681ff6cc801b4550# in 2005 and in 2013 we won Digital Business of the Year. The Beans Group owns two brands: Student Beans, our youth media brand, strives to make life a little more awesome; and Vox…	The CompanyThe Beans Group is a media company that exists to empower young people to thrive. We have been on an exponential growth spurt since our inception as #URL_8d1ca4faf2d2518ce9ec21b3fbe5c63e4b47f383d6bb1f0a681ff6cc801b4550# in 2005 and in 2013, we won Digital Business of the Year. The Beans Group owns two brands: Student Beans, our youth media brand, strives to make life a little more awes…	Degree in design/illustration or relatedProven Photoshop and Illustrator skills for preparing images for webAbility to work to briefA variety of work experience at online publicationsKnowledge of and passion for online mediaUnderstanding of how to get results via social mediaUnderstanding of copyright and image rights	Life at The Beans GroupThere are many things that make working at The Beans Group rewarding but we believe that a business is only as good as the people who work there - which is why we only hire great people! We are building a business which we are passionate about and really proud of. If you have what it takes to delight, inspire and empower those around you, then these are some of the things y…	0	1	1	Full-time	Entry level	Bachelor's Degree	Online Media	Art/Creative	0
297	Battery Expert	DE, BY, Wiepoldsried	tech		hello worldtalents23_ drives the change in digital recruitment and develops the best quality filters for the selection of top talents.	We have extensive experience in battery storage technologies and renewable energies. As a medium-sized enterprise specializing in storage systems, we are committed to the highest quality, "Made in Germany". The company is exclusively manufactured at the company's headquarters in Allgäu, where it is also subjected to thorough quality control. With this background, we have also been TÜV certified s…	Expert in US battery systems rules in NEC 2014, UL standards,Awareness of new battery technologies emerging from US / GlobalMinimum education - Bachelor in engineeringMinimum of 3 years experience in the area of expertiseMust work independently and must be a self – starter	Want to be part of a fast growing, high energetic and motivated team?We afford a interesting place to work where you can expect a varied field, high self-reliance and numerous development potentialities.	0	1	1	Full-time					0
298	Mobile Applications Developer	US, TX, Austin	Information Technology Group		Why CSD?CSD is not only a great place to work, but also to learn, grow and give back to the community. Our organization is made up of talented, motivated people from diverse cultural, educational and professional backgrounds. We believe in teamwork, shared ideas, and creating solutions together while respecting individuality and innovation. We seek out people who want to see their ideas put into …	The Mobile Applications Developer at CSD will design and deliver application interfaces, business functionality, and web services required to enable a rich mobile user experience for CSD’s next generation products. This postion will design and develop mobile applications for integration into CSD's existing and new web products. This job is a key collaborating mobile applications expert among our …	BS in computer science or a related field, or significant equivalent experience.At least 2 years experience in mobile application development in IOS and/or AndroidProven record of delivering scalable, high-quality mobile applications, including a portfolio of recent applications that can be reviewed during the interview process. Experience with the implementation and use of API interfaces in the …	CSD offers a competitive benefits package for full-time employees. For a full list of benefits and perks, please visit the career's page. Communication Service for the Deaf, Inc. is an Equal Opportunity Affirmative Action Employer and drug free and tobacco free workplace.	0	1	1	Full-time	Associate	Bachelor's Degree	Computer Software	Information Technology	0
299	Sales Representative with Management Training - DirecTV	US, TX, McAllen	DTVMA	45000-67000	Argenta Field Solutions values the client, creates income streams for them through our sales mechanism and focuses on quality &amp; numbers rather than numbers alone. While this is paramount to our foundation, the foundation itself is our people. Environment, Training and Compensation are the tripod that support our workforce. The same way we believe in quality of sales, we believe even more in q…	Interviewing Now for Sales Rep Positions in McAllen TX. Football season is upon us and our McAllen market requires we hire 6 new DirecTV Sales Representatives to sell HDTV satellite service. Current Sales Reps averaged $985 a week for October 2014. We pay weekly, offer management training and benefits for Managers.Positions now available in McAllen TX. We provide all the tools and training to be …	- Sales experience preferred- Ability to work in high energy, team environment- Goal/Career Oriented- Strong work ethic - Professional integrity - Pre-employment screening	- AFLAC- Health Insurance (Management) - Training (Initial &amp; Ongoing)- Vacation &amp; sick time- Paid travelApply Now by contacting David @ (361) 400-2907 between M-F 9am-5pm(This is not a telemarketing or call center position) To learn more about Argenta Field Solutions, visit our website @ #URL_1d9e75fb4100e4ecdc0d72a1205f398abb97bf07f3018745f8fbcab82dc07ef3# Argenta Field Solutions - Locat…	0	1	0	Full-time	Not Applicable	Unspecified	Consumer Services	Sales	0
300	Customer Service Associate - Part Time	US, OH, Fairfield			Novitex Enterprise Solutions, formerly Pitney Bowes Management Services, delivers innovative document and communications management solutions that help companies around the world drive business process efficiencies, increase productivity, reduce costs and improve customer satisfaction. For almost 30 years, clients have turned to us to integrate and optimize their enterprise-wide business processe…	The Customer Service Associate will be based in Fairfield, OH. The right candidate will be an integral part of our talented team, supporting our continued growth.Responsibilities:Perform various Mail Center activities (sorting, metering, folding, inserting, delivery, pickup, etc.)Lift heavy boxes, files or paper when neededMaintain the highest levels of customer care while demonstrating a friendl…	Minimum Requirements:Minimum of 6 months customer service related experience requiredHigh school diploma or equivalent (GED) requiredAdministrative support experience in the insurance industry strongly preferredKeyboarding and windows environment PC skills strongly preferredStrong working knowledge in Word, Excel, Adobe and OutlookExcellent communication skills both verbal and writtenAbility to e…		0	1	0	Part-time	Entry level	High School or equivalent	Consumer Services	Customer Service	0
301	Receptionist	US, VA, Virginia Beach			Tidewater Finance Co. was established in 1992 for the initial purpose of purchasing, and servicing retail installment contracts. There are two divisions: Tidewater Credit Services, providing indirect consumer retail finance options and Tidewater Motor Credit, providing indirect consumer auto financing. We remain committed to offering a partnership with the dealers and consumers to create a WIN-WI…	To apply please visit our website at #URL_06ae9636e61d7ddfc75b7dec9887f7022036b464a1ef22d098f1e03084cd3614# and click on our Careers page.Tidewater Finance Company, located in Virginia Beach, VA has a full-time position available as Receptionist in our Support Department. Our mission as a company is: To provide diverse lending solutions for our dealer network while promoting employee integrity, t…	The duties for this position include, but are not limited to:• Operating our main switchboard and directing calls to the appropriatedepartment• Welcoming and greeting customers and visitors entering the building• Providing front desk assistance as needed• Processing returned mail and updating customer information• Counting and balancing incoming customer payments and cash drawer (part-timepositio…	The standard hours for this position are: • Full-time -- Monday through Friday, 8:00 am to 5:00 pmWe offer a competitive salary based on experience and a comprehensive benefits package. To apply please visit our website at #URL_06ae9636e61d7ddfc75b7dec9887f7022036b464a1ef22d098f1e03084cd3614# and click on our Careers page.Tidewater Finance Company is an equal opportunity employer in all aspects o…	0	1	0	Full-time	Entry level		Financial Services		0
302	Employee at RhodeCode (Berlin)	DE, BE, Berlin	G&A	35000-100000	RhodeCode provides the leading source code management solution for enterprises. We are powering the world`s largest organizations, who depend on our products to make their software development process more flexible, collaborative, productive &amp; secure.Every day millions of developers, project managers and QA engineers are using our innovative software which plays a central role in their work l…	Can’t find anything suitable? Surprise us!Every day millions of developers, project managers and QA engineers are using RhodeCode Enterprise which plays a central role in their professional life to get their job done.If you want to have a real, lasting impact on the way millions of people work and you are willing to go the extra mile to ship just outstanding work then joining our Berlin A-players…	If you have already set your professional goals, can demonstrate a particular skill set, or want to take advantage of a certain training opportunity, you don’t need to wait for us to write out a job description. Take the initiative and send us your application and let us know how you can make a difference at RhodeCode.	Comprehensive compensation package, including stock optionsQuiet work environment with 3-5 people rooms next to a park and riverFlexible working hoursOpportunity to have a real impact	0	1	0	Full-time	Entry level	Unspecified	Computer Software		0
303	RNs Needed ASAP - ER & ICU - APPLY NOW!!	US, TX, Houston			TAA (Talent Advertising Agency) Creative Group is a fast-paced, talent development and recruiting firm. We place highly qualified sales, medical and management professionals with employers across the nation.You can visit our websites for more information: #URL_4d0198c7517abb9ab4459c6b8cae8b880a52ded056ae9e4c5e7f781fcb5ee5c8#	Hiring for Full time and Per Diem shifts throughout the Houston Metro area. For immediate consideration please APPLY ONLINE!!! CALL US IF YOU HAVE ANY OF THESE SKILLS / SPECIALTIES!! ER (Emergency Room Department), ICU (Intensive Care Unit), RN (Registered Nurse) TAA Creative Group (Talent Recruitment Services)is a fast-paced, talent development and healthcare recruiting firm. We recruit and staf…	• Current Texas RN license or compact license from another state.• Minimum 1 year of experience in the last 2 years.	• Sign on Bonuses • Referral Bonuses • Top Pay • 12 hour shifts • PTO Plan• Multiple facilities	0	1	0	Full-time	Not Applicable	Unspecified	Hospital & Health Care		0
304	Electrical Project Engineer	US, OK, Oklahoma CIty		80000-100000		Responsible for the planning, specification and construction coordination of electrical facilities. The facilities can include batteries, generator stations, and oil field electrical power systems and substations. The position will also work with client’s field staff to provide project updates and day-to-day field support. This position will primarily work out of the Oklahoma City Corporate Offic…	Bachelor’s Degree (electrical engineering degree a plus)Minimum 1 year oil/gas electrical experience with an E&amp;P company preferredExperience in power systems, substations, and power line projects preferredProficient verbal and written communicationAble to be flexible as job demandsAbility to accept responsibility and account for their actionsWillingness to be on call, work overtime, Weekends,…	100% Medical, dental and vision insurance premiums for Employee, Spouse and children paid by company.Very competitive Pay	0	0	0	Full-time	Not Applicable	Bachelor's Degree	Utilities	Engineering	0
305	Litigation Support Analyst	US, CA, Palo Alto			Novitex Enterprise Solutions, formerly Pitney Bowes Management Services, delivers innovative document and communications management solutions that help companies around the world drive business process efficiencies, increase productivity, reduce costs and improve customer satisfaction. For almost 30 years, clients have turned to us to integrate and optimize their enterprise-wide business processe…	The Litigation Support Analyst will be based in our Palo Alto, CA client location. The ideal candidate will be an integral part of our talented team, supporting our continued growth. This individual will be responsible for processing litigation support projects applying litigation support technology to PBLS clients including attorneys, paralegals and support staffResponsibilities include, but are…	Position RequirementsQualified candidates will have a minimum of 1-2 years experience in a litigation environment with knowledge of the litigation process and an understanding of the use of technology to assist litigation support efforts.Demonstrated expertise with Ipro Copy+, eScan-it, LAW Modules, Ribstone, Access, Excel, Readysuite (or similar), Adobe AcrobatWorking knowledge of the litigation…		0	1	0	Full-time	Entry level	High School or equivalent	Legal Services	Other	0
306	English Teacher Abroad	US, MI, East Lansing			We help teachers get safe &amp; secure jobs abroad :)	Play with kids, get paid for it Love travel? Jobs in Asia$1,500+ USD monthly ($200 Cost of living)Housing provided (Private/Furnished)Airfare ReimbursedExcellent for student loans/credit cardsGabriel Adkins : #URL_ed9094c60184b8a4975333957f05be37e69d3cdb68decc9dd9a4242733cfd7f7##URL_75db76d58f7994c7db24e8998c2fc953ab9a20ea9ac948b217693963f78d2e6b#12 month contract : Apply today	University degree required. TEFL / TESOL / CELTA or teaching experience preferred but not necessaryCanada/US passport holders only	See job description	0	1	1	Contract		Bachelor's Degree	Education Management		0
307	Customer Service Team Lead	US, NY, New York			Novitex Enterprise Solutions, formerly Pitney Bowes Management Services, delivers innovative document and communications management solutions that help companies around the world drive business process efficiencies, increase productivity, reduce costs and improve customer satisfaction. For almost 30 years, clients have turned to us to integrate and optimize their enterprise-wide business processe…	We are currently seeking a Customer Service Team Lead. The right candidate will be an integral part of our talented team, supporting our continued growth. This position will be located in our New York, NY location.Responsibilities include, but are not limited to:We are looking for a Team Leader willing to do “whatever it takes” to get the job doneIdeal candidate has a “can do” attitude with excel…	Required Qualifications:High school diploma required /undergraduate degree preferredMinimum of 3 years supervisory experience managing a staff of non-exempt employees in a client facing environmentStaff management experience including; establishing performance expectations and performance monitoring, corrective action documentation, as well as staff development and coachingStrong computer profici…		0	1	0	Full-time	Entry level	High School or equivalent	Financial Services	Customer Service	0
308	Product Manager Mobile Apps (m/w)	DE, BY, Munich	tech		hello worldtalents23_ drives the change in digital recruitment and develops the best quality filters for the selection of top talents.	We are a fast-growing venture-capital financed company with offices in Munich (Germany) and Zell am See (Austria).The team members come from around the world and bring a wide range of hospitality and SaaS experience. This knowledge is intrinsically incorporated in the architectural and functional uniqueness of our product. So it’s no wonder that we are said to have hotel business in our blood.How…	2 years + of hands-on product management experience (mobile apps)Travel / hospitality industry experience (desired)Fluent English (we are an international team)Strong team orientation and conceptual leadershipLean thinkingExacting attention to detail	Launch product featuresBreak down product vision into product strategy and roadmapWrite user storiesCreate wireframes, work together with designersEngage closely with our software engineers and external partners’Ensure correctness and quality of systemsCommunicate and align	0	1	1	Full-time	Associate		Hospitality	Product Management	0
309	.NET Developer, Hong Kong	HK, ,			Professional Technology Resourcing, Managed Services, Contracting, Project Management and Executive Placement Services.	One of our clients, an international investment bank, has asked us to find a contractor to work onsite with their internal team in Hong Kong for 3-4 months.We require an experienced .NET web applications developer with exposure to the following;Technologies – Web application development with Java/.NET, HTML5 – Sybase, Oracle – Crystal Reports – Business Objects knowledge desirableThis project is …			0	1	0	Contract	Not Applicable		Banking	Information Technology	0
310	English Teacher Abroad	US, TX, Lubbock			We help teachers get safe &amp; secure jobs abroad :)	Play with kids, get paid for it Love travel? Jobs in Asia$1,500+ USD monthly ($200 Cost of living)Housing provided (Private/Furnished)Airfare ReimbursedExcellent for student loans/credit cardsGabriel Adkins : #URL_ed9094c60184b8a4975333957f05be37e69d3cdb68decc9dd9a4242733cfd7f7##URL_75db76d58f7994c7db24e8998c2fc953ab9a20ea9ac948b217693963f78d2e6b#12 month contract : Apply today	University degree required. TEFL / TESOL / CELTA or teaching experience preferred but not necessaryCanada/US passport holders only	See job description	0	1	1	Contract		Bachelor's Degree	Education Management		0
311	Production Manager - Video Production, London	GB, ,			90 Seconds, the worlds Cloud Video Production Service.90 Seconds is the worlds Cloud Video Production Service enabling brands and agencies to get high quality online video content shot and produced anywhere in the world. 90 Seconds makes video production fast, affordable, and all managed seamlessly in the cloud from purchase to publish. http://90#URL_fbe6559afac620a3cd2c22281f7b8d0eef56a73e3d9a31…	DESCRIPTIONOur rapidly expanding business is looking for a talented Project Manager to manage the successful delivery of video projects, manage client communications and drive the production process.We are entering the next growth stage of our business and growing quickly internationally. Therefore, the position is bursting with opportunity for the right person entering the business at the right …			0	1	0						0
312	Customer Service Associate - Part Time	US, IL, Chicago			Novitex Enterprise Solutions, formerly Pitney Bowes Management Services, delivers innovative document and communications management solutions that help companies around the world drive business process efficiencies, increase productivity, reduce costs and improve customer satisfaction. For almost 30 years, clients have turned to us to integrate and optimize their enterprise-wide business processe…	The Customer Service Associate will be based in Chicago, IL. The right candidate will be an integral part of our talented team, supporting our continued growth.ESSENTIAL DUTIES AND RESPONSIBILITIES:Perform any and all duties as assigned by management to include: reprographics services, fax services and messenger services.Maintain highest levels of customer care while demonstrating a friendly and …	QUALIFICATIONS:Minimum of 6 months customer service related experience requiredHigh school diploma or equivalent (GED) requiredExcellent customer service background Demonstrated communication skills both oral and writtenIntermediate computer skillsMust be self-motivated and capable of working in a high-pressured environmentMust be able to read, write, and comprehend job instructionsMust be able t…		0	1	0	Part-time	Entry level	High School or equivalent	Financial Services	Administrative	0
313	Sales Manager, Hong Kong	HK, ,			Professional Technology Resourcing, Managed Services, Contracting, Project Management and Executive Placement Services.	Our client is a Professional Technology Consulting &amp; Services company and they are looking for a skilled and experienced Sales Manager.Your experience will ideally come from a Technology or Professional Services related sales career however other associated sales careers will be considered.You will need to have excellent personal communication skills, fully understand the art of stakeholder n…			0	1	0	Full-time	Mid-Senior level		Information Technology and Services	Sales	0
314	English Teacher Abroad	US, OH, Cincinnati			We help teachers get safe &amp; secure jobs abroad :)	Play with kids, get paid for it Love travel? Jobs in Asia$1,500+ USD monthly ($200 Cost of living)Housing provided (Private/Furnished)Airfare ReimbursedExcellent for student loans/credit cardsGabriel Adkins : #URL_ed9094c60184b8a4975333957f05be37e69d3cdb68decc9dd9a4242733cfd7f7##URL_75db76d58f7994c7db24e8998c2fc953ab9a20ea9ac948b217693963f78d2e6b#12 month contract : Apply today	University degree required. TEFL / TESOL / CELTA or teaching experience preferred but not necessaryCanada/US passport holders only	See job description	0	1	1	Contract		Bachelor's Degree	Education Management		0
315	International Recruitment Manager	EG, C, Cairo, Nasr City	Human Resources	180000-216000	Thanks for visiting our Job Board. Please review our open positions and apply to the positions that match your qualifications.Cequens is a global cloud communication carrier with customers in over 40 countries, specialized in advanced Mobile Messaging Services all over the world. Its activities include providing MT (Mobile Terminate) and MO (Mobile Originate) connectivity for large SMS clients an…	Role Summary:International Recruitment Manager will be accountable for the International Talent Acquisition function. Developing and executing innovative recruiting activities that support talent acquisition strategies and execution while interfacing with leadership across the organization. He / She will be responsible for integrating corporate recruitment processes, systems and programs in align…	5 years experience in International recruiting.The preferred candidate has a background in high tech industry recruiting.Deep understanding of recruitment processes and proficiency in using applicant tracking systems (ATS).Strong knowledge of candidates selection methods.Excellent knowledge of area of expertise (market status, trends, best practices).Business acumen and market insight.Has strong …	Cequens offers excellent compensation and benefits package and a company culture that is highly entrepreneurial and collaborative; some of the benefits that we offer Cequencers listed below:Attractive pay packageMobile allowanceTransportation allowanceProfit SharePersonal Emergency loansFlexible hoursMedical and vision insuranceSocial security and life insurancePaid vacationsSocial activitiesTrai…	0	1	0	Full-time	Mid-Senior level	Bachelor's Degree	Telecommunications	Human Resources	0
316	Project Manager	US, GA, Duluth	Implementations		Horizon Software International, LLC is an industry-leading food service management technology company. The company’s state-of-the-art office is located in Duluth, Georgia, approximately 30 miles northeast of downtown Atlanta.At Horizon, you will jumpstart your career with a growing, profitable software development company, offering more than just software solutions to its many clients around the …	PROJECT MANAGEMENTTitle: Solutions Delivery Manager General Description: The Solution Delivery Manager (SDM) has overall responsibility for managing the technical resources within a project. As such, the SDM works with the business owners, sales, implementations and other key stakeholders to assign the appropriate resources for a project within the scope, schedule, and budget and to ensure that p…	Behaviors:A motivator who works well with the team, and strives to provide outstanding customer serviceStrong focus on execution; able to successfully translate strategies into deliverablesDetail oriented, yet still able to see the big picture and work with the business to drive a strategy which optimizes the IT investment.Inspire through trust and lead by exampleDemonstrate and support Horizon’s…		0	1	1	Full-time	Associate	Bachelor's Degree	Information Technology and Services	Project Management	0
317	Head of Sales (India)	IN, ,			EatAds is a global platform business, like #URL_21e7f703da8e28a4edd962a114e1af7ba244609a9ccd3760ae493e9f447c25fe# or #URL_5b04abc806bc1d9e9b9491c41c8b2d7557455714849cfbdd9401b1094f5be684#, but instead for the global Out-of-Home media industry. We're based in Sinagpore and India and we're growing fast. The Founders are all experienced entrepreneurs, backed by some of the most experienced digital i…	The EatAds team is growing and we are seeking an experienced, committed and passionate Sales &amp; Business Development leader as we prepare to rapidly scale our user-base and expand our open marketplace platform both in India and internationally.Location Mumbai or Delhi (Full-time w/ travel)Min. Working Experience Bachelor degree from premier institution and/or 8 years of sales experienceReporti…	Experience / ProficiencyDemonstrated success in selling SaaS and/or media solutionsBachelor degree from premier institution and/or 8 years of sales experienceMust have used Salesforce tools or equivalent CRM toolsMust have led a sales team (at least one other person)Must have previously had regional or pan-India responsibility	We are happy to pay for high performers. We want the best.	0	1	1	Full-time				Sales	0
318	Account Manager	GB, WSM, London	Client Services		Founded in 2010 by a team from Google’s London and New York offices, Qubit work with some of the biggest names in Online. Our engineers have built a brand new platform that combines a number of technologies – analytics, automation, personalisation and more – into a simple, easy-to-use product.We’re not the only ones excited about our brand new approach to solving the problems of modern e-Commerce…	Qubit: Cutting Edge Big Data EngineeringQubit are looking for an Account Manager to join our growing client project team. You’ll get to build relationships with major clients like John Lewis, Asda and Topshop, helping their digital teams make sense of the Big Data era through testing, optimisation and personalisation solutions.The role is hugely important for us and one that combines project mana…	What you'll needExperienceMinimum of a BA/BS or higher from top universityProven track record of meeting and exceeding goalsBe a highly proactive individual, with a good ability in creative problem solving and a good level of intelligenceConfident verbal presentation skillsInterpersonal skills, with ability to work with both technical and business staffBonus PointsAnalytical skills with Excel or …	Plenty of perksAs well as the opportunity to solve complex problems in this exciting new era of big data, here’s what we offer:Realistic performance related bonusesGenerous equity options mean you’ll own a piece of the pieExcellent health and dental insurance packagesA relaxed approach to time off and enough holidays to see several corners of the worldFridge fully stocked with healthy snacks and …	0	1	1	Full-time	Entry level	Bachelor's Degree	Internet	Consulting	0
319	Implementation Executive - Digital	AU, NSW, Surry Hills		45000-60000	#URL_a507511b34cd03ed64cc7e00a68798e37578ceb5107c9bd6ff2a6b32ed7687da# Pty Ltd is Australia’s fastest growing independent network of women’s websites, reaching more than 5 million unique readers each month and have a social army of over 950,000, leading the industry by all measures of reader engagement.Over the past six years we have grown from a personal blog written by Mia Freedman to a thrivin…	We are always in the look out for Senior Implementation Executives - Digital, ready to hit the ground running from day one with the chance further develop your skills and experience at Australia's leading independent women's publishing network.As a fast growing organisation the role will stretch you across multiple areas of responsibility, across multiple brands. The ideal applicant will:Always s…	Experience and Skills Required• A minimum 4 years media sales support, with a minimum 2 years in digital or social.• Project management; • Excellent organisation skills and time management.• Articulate with clear verbal and written communication skills. Able to effectively communicate and sell over the phone, email and in person in a succinct and fluent manner.• Problem solving skills. Proactivit…		0	1	1	Full-time	Mid-Senior level	Bachelor's Degree	Online Media	Advertising	0
320	Engineering Graduate Trainee @ Upstream	GR, I, Athens	Engineering		Upstream’s mission is to revolutionise the way companies market to consumers through cutting edge technology. This is an opportunity to collaborate with like-minded people in an environment that embraces individual differences and diversity.We offer a challenging and stimulating environment in which employees have the opportunity to work on a vast range of complex projects at the forefront of tec…	If you are you a university graduate who wants to gain the true business experience and get the opportunity to build a promising career in a dynamic- competitive and winning business environmentJoin us and discover Upstream world!!!We are looking for passionate technology people to join our Engineering Graduate Trainee Program and embark on an exciting Upstream journey!The Program actively engage…			0	1	0	Full-time		Bachelor's Degree	Telecommunications	Engineering	0
321	BI / Analytics Lead	GB, LND, London	OPS		Depop is an exciting new mobile marketplace where you can sell things by simply taking a picture, as well as follow your friends and buy unique things.Depop has already been received with great enthusiasm in our test regions and it is now beginning to expand into the global market, following funding from highly prestigious venture capitalists.This is an extremely exciting time to join a young, fa…	About Depop:Depop is an exciting new mobile marketplace where you can sell things by simply taking a picture, as well as follow your friends and buy unique things.Depop has already been received with great enthusiasm in our test regions and it is now beginning to expand into the global market, following funding from highly prestigious venture capitalists.We are looking for a Business Intelligence…	About You:Incurably and insatiably curious3+ years experience in a business intelligence, data modelling, social science or analytics roleExperience and ability to work in an ‘Agile’ way to achieve rapid turnaroundLove explaining and communicating analytics insights as much as mining the data itself and have a demonstrable skills in data visualizationIndependent yet able to network broadly amongs…	Generous salaryGreat offices near Old StreetApple equipmentWorking with a well-funded, amazing and very friendly teamIt’s a great time to join us. If this sounds like the role for you, please apply here or email #EMAIL_5bcb798bafeb463a8569b822ca3d60a207c5efa2c31e80cf0139936a02fd54c7# for more information.	0	1	0	Full-time	Mid-Senior level		Online Media		0
322	General Manager | Managing Partner	US, SC, Charleston			Mobile Trainers is a private, mobile personal fitness training company.Services- In-Home Private, Personal Training- Exercise &amp; Routine Development- Accountability through Texts &amp; Facebook- Meal Planning &amp; Nutrition Assistance- Meal Replacement Option for Enhanced Results- All for a lower cost than most Gym-based trainers! About UsOur priority is giving you customized exercise and wor…	We are excited to announce that Mobile Trainers is re-branding and expanding! The company is hiring a General Manager to oversee operations in Charlotte as well as the expansion to Charleston (with very minimal travel to Charlotte necessary). Join the ownership team and help take Mobile Trainers to the next level in Charleston!Company Level TasksAssist with the re-branding efforts of transforming…	2-5 years of Supervisory experience with administrative responsibilityDemonstrated ability to organize, plan and execute processes and systemsInterest in fitness and promotion of a healthy lifestyleCPT, CPR/AED and applicable degree(s) preferred	Very flexible work hoursParticipate in Profit-Share as an ownership partnerPay commensurate with experience, education and certification levels	0	1	0	Full-time		Unspecified	Health, Wellness and Fitness	Management	0
323	Quality Assurance Tester	US, CA, Los Angeles		45000-65000	Searching for the perfect creative agent or mission? Inside Job Agency finds out the details you need to know in order to complete your search.Big picture expertise, and detailed insight are just some of the services Inside Job Agency provides having been fortunate enough to partner on successful recruiting missions nearly within creative, marketing and technology for over 13 years. We specialize…	Company Profile:Our client is a very busy and rapidly expanding digital agency specialiing in the development of digital sites and solutions for web, mobile and applications. They are a friendly boutique team based in West LA close enough to the beach to surf at lunch!The Role:As the QA tester your main responsibility will be to support the project development team by testing and launching websit…		Fully Paid Medical and Dental401kVacationClose enough to the beach to surf at lunch!	0	1	0	Full-time	Associate	Bachelor's Degree	Marketing and Advertising	Quality Assurance	0
324	Partnership Manager - High Growth Specialty Finance Company	US, VA, Reston	Partnership Management		Fundation is a technology-empowered direct lender that delivers small balance commercial loans nationwide. The firm provides fixed rate loans up to $500,000 using its own capital. Fundation fills a void in the small balance commercial loan market by offering loans to businesses that banks are unwilling or unable to lend to, and those that desire a simplified process, with capital on terms that wi…	Learn a valuable set of skills while maintaining outstanding relationships with our partners and our customers. Fundation is a a fast growing private equity backed commercial lender dedicated to enhancing the borrowing process for small business owners across the United States. As a technology-empowered lender, we can make faster and smarter lending decisions. As a non-bank lender, we can deliver…	2+ years of work experience in a role that requires either account management, sales, business development, financial statement analysis and/or accountingKnowledge of the credit and/or capital marketsWell versed in financial products and servicesStrong analytical, interpersonal, and presentation skillsTeam playerAbility to challenge existing processes with newer/better ideas	Salary and bonus commensurate with experience and capabilitiesComprehensive benefits packageWorking with an incredible team	0	1	0	Full-time	Associate	Bachelor's Degree	Financial Services		0
325	Strategy Planning Supervisor with Direct Response	US, CA, Los Angeles	Media	70000-90000	Searching for the perfect creative agent or mission? Inside Job Agency finds out the details you need to know in order to complete your search.Big picture expertise, and detailed insight are just some of the services Inside Job Agency provides having been fortunate enough to partner on successful recruiting missions nearly within creative, marketing and technology for over 13 years. We specialize…	Strategy Planning Supervisor with strong Direct Response experience.If you are looking for a well rounded media agency where you can work with a bright and innovative team on top accounts, this is a great position to look at! FUNCTIONPrimary responsibility for total media planning and services on the accounts assigned to him/her. Supervises those Media Strategists and Assistant Strategists assign…	QUALIFICATIONSBA/BS Degree required.3+ years of Media Planning experience required and a track record of taking on increased responsibilities.Strong mathematical abilities required in this position.Attention to detail required.Ability to handle multiple tasks and work in a fast-paced environmentMust be able to occasionally travel to supported markets or client events.Excellent communication skill…	Standard Agency BenefitsGreat work environmentFantastic Team MatesRoom to Grow	0	1	0	Full-time	Mid-Senior level	Bachelor's Degree	Marketing and Advertising	Strategy/Planning	0
326	Head of Quality Assurance				Gelato Group is a SaaS company. We've developed a global print engine integrated with the print ecosystem’s key players, e.g. Adobe, Dropbox, and HP. Our solutions are accessible on all mobile devices. We print in 10 countries and serve 35 markets. Our customers typically use technology to adapt and grow their businesses. We are turning printing into utility - just like electricity! We have 3 mai…	Following our global expansion we are seeking to add an experienced world-class head of Quality Assurance to manage and develop our growing team. You are able to thrive in a fast moving environment and guide the rest of the team into the future of quality assurance processes and methodologies that meets the needs from our customers.Primary responsibilitiesManage and lead a global quality assuranc…	A minimum of B.S. degree in Information Technology or Computer Science3+ years of experience managing a quality assurance teamExtensive web and mobile application testing experienceExcellent organizational and time management skills with attention to detailsProven ability to define effective, efficient and scalable processesStrong written and verbal English communication skills (Russian is a plus)		0	1	0						0
327	English Teacher Abroad	US, IA, Dubuque			We help teachers get safe &amp; secure jobs abroad :)	Play with kids, get paid for it Love travel? Jobs in Asia$1,500+ USD monthly ($200 Cost of living)Housing provided (Private/Furnished)Airfare ReimbursedExcellent for student loans/credit cardsGabriel Adkins : #URL_ed9094c60184b8a4975333957f05be37e69d3cdb68decc9dd9a4242733cfd7f7##URL_75db76d58f7994c7db24e8998c2fc953ab9a20ea9ac948b217693963f78d2e6b#12 month contract : Apply today	University degree required. TEFL / TESOL / CELTA or teaching experience preferred but not necessaryCanada/US passport holders only	See job description	0	1	1	Contract		Bachelor's Degree	Education Management		0
328	Senior Frontend Developer	GR, E, Volos	Tech		incrediblue is busting the myth that boating is only for the rich and famous by enabling any traveller to book an amazing holiday on a boat. As it happened in lodging and in transportation, incrediblue is changing the travel industry again, by introducing a whole new travel category; boating. Boating is the ultimate vacation with all the comforts of being at home while you are exploring new desti…	Incrediblue is busting the myth that boating is only for the rich and famous by enabling any traveller to book an amazing holiday on a boat. As it happened in lodging and in transportation, Incrediblue is changing the travel industry again, by introducing a whole new travel category; boating. Boating is the ultimate vacation with all the comforts of being at home while you are exploring new desti…	Mastery of HTML5, CSS and Javascript.Experience with front-end frameworks like Bootstrap.Experience with cross-browser and platform support, including mobile devices.Extensive experience working and collaborating with Designers in helping them iterate and then implement the final designs.Experience with responsive design, jQuery mobile, or/and other approaches to designing for mobile users.An eye…	Benefits include:Apple workstationSoftware and tools of your choiceAttendance expenses paid for one developer conference or workshop of your choice per yearCompetitive salaryAccess to our stock option planPrivate Medical InsuranceDaily, fresh, Greek lunch (we order through our own app!)Unlimited caffeine is on the house (Nespresso and more)Weekly social events &amp; video game tournamentsEmployee…	0	1	1	Full-time	Mid-Senior level	Bachelor's Degree	Internet	Engineering	0
329	English Teacher Abroad	US, MO, Kirksville			We help teachers get safe &amp; secure jobs abroad :)	Play with kids, get paid for it Love travel? Jobs in Asia$1,500+ USD monthly ($200 Cost of living)Housing provided (Private/Furnished)Airfare ReimbursedExcellent for student loans/credit cardsGabriel Adkins : #URL_ed9094c60184b8a4975333957f05be37e69d3cdb68decc9dd9a4242733cfd7f7##URL_75db76d58f7994c7db24e8998c2fc953ab9a20ea9ac948b217693963f78d2e6b#12 month contract : Apply today	University degree required. TEFL / TESOL / CELTA or teaching experience preferred but not necessaryCanada/US passport holders only	See job description	0	1	1	Contract		Bachelor's Degree	Education Management		0
330	Digital and Social Marketing Specialist	US, PA, Pittsburgh	Marketing		Everyone has a story to tell. Everyone is unique. Everyone wants to love and be loved. Everyone who wants to learn is willing to teach. As the Internet continues to grow, the world is becoming a much smaller place to pursue your true personal and professional interests.WeSpeke was founded in 2010 by Michael Elchik, an entrepreneur's entrepreneur, and Dr. Jaime Carbonell, Director of the Language …	Collaborate with the product and marketing teams to develop marketing and communications plans that leverage the social media space.Manage and expand brand awareness across owned, paid, and earned social channelsCreate and execute the social media communications and ensure consistency of message across multiple channels.Manage and grow business presence across social media channels, including, bu…	Required ExperienceBA or BS with focus on communication, marketing, journalism, new media, or languagesExperience with social media platforms, including, but not limited to Facebook, Twitter, YouTube, LinkedIn, WordPress, and Tumblr.Experience with leveraging social media management and analytics tools, including, but not limited to HootSuite, Facebook, Google AnalyticsExperience in writing, edit…	Competitive salary commensurate with skills and work experience Company stock incentive program for early employees Exceptional medical insurance plan Flexible work hours Agile development process and open communication Open space work environment with natural light Free snacks, coffee and tea Windows, Mac or Linux computers – per personal preference Office building in beautiful green area Plenty…	0	1	1	Full-time	Associate	Bachelor's Degree	Internet	Marketing	0
331	Graduates: English Teacher Abroad	US, OH, Cincinnati			We help teachers get safe &amp; secure jobs abroad :)	Play with kids, get paid for it :-)Love travel? Jobs in Asia$1500 USD + monthly ($200 Cost of living)Housing providedAirfare ReimbursedExcellent for student loans/credit cardsGabriel Adkins : #URL_ed9094c60184b8a4975333957f05be37e69d3cdb68decc9dd9a4242733cfd7f7##URL_75db76d58f7994c7db24e8998c2fc953ab9a20ea9ac948b217693963f78d2e6b#	University degree required. TEFL / TESOL / CELTA or teaching experience preferred but not necessaryPositive attitude required. Canada/US passport holders only	See job description	0	1	0	Contract		Bachelor's Degree	Education Management		0
332	Application Security Consultant	US, ,	Professional Services		Cylance is a global cybersecurity products and service company, specializeing in advanced threat security that detects and stops zero-day malware and APT attacks. Using advanced math and machine learning, coupled with the understanding of a hacker’s mindset, Cylance provide a proactive, preventive approach to security.	SummaryImmediate requirement for an advanced software and mobile application penetration tester with extensive information security experienceLead and conduct technical vulnerability evaluation/penetration testing for information security assessments.Ability to detect and document information application security vulnerabilities and advanced threats, formulate mitigation strategies and plans.Clea…	QualificationsBachelor degree in Information Technology/Computer Science, or related disciplines and/or equivalent work experience5-10 years of penetration testing experience8+ years of experience in the security aspects of multiple platforms, operating systems, software, communications, and network protocolsExtensive experience testing web and mobile applications for common security vulnerabilit…		0	1	0						0
333	TwiML Application Developer - Freelance (Contract)	US, ,			The OneReach team is comprised of a diverse group of wonderful people from all walks of life. We’re currently hiring for several mission-critical roles and we welcome the opportunity to get to know people with perspective, skills, experience and passions that compliment ours. OneReach makes it easy to create custom voice and SMS applications, without writing a line of code - do it yourself or pro…	OneReach has an immediate need for freelance/contract developers to work with our team on twiML-based applications to further integrate our software with the Twilio platform. OneReach is a drag and drop application making it easy for companies to create SMS, MMS and voice applications - without writing code. This contract work is focused on creating voice-based twiML applications that allow call-…	#NAME?		1	1	1	Contract					0
334	Senior Customer Care Advisor	TR, 34, Istanbul	Customer Care		Our team is carefully balanced with the best specialists in the healthcare market and experts in web development and user experience. The great working atmosphere makes #URL_c452222ceb211c2d5bda2ae95359b5126a14ae69898d8d6ad37647064e99fbc9# a unique workplace... Bla bla bla.. Like you've never heard that before!But you're here and this means you are interested to find out what it's like to be in o…	Goals:lanuch and maintain World Class services for our customersunderstand customer needs and translate them to effective solutionspartner the Sales team to provide a professional experience to our customers	If you:are motivated by the possibility to ctreate something from scratchworked in Customer Care and 99% of your customers loved youknow what Zendesk, #URL_8d92932a488fb7e172d73a0f6813d06d464f1f03705d2825f86b2c7947d60a86# and #URL_d569f8e9084609fb4ec2d868e6117dc45c0aaacdddaae50cf42e2c974a96cf7a# meanare focused on resultsare patient and understand the needs of otherslike numbers as much as you li…	We offer:a chance to ‘make a dent in the Universe’autonomy and impact on what you dogreat money for great resultslearning from the best people aroundwork to change people’s lives for better	0	1	0	Full-time	Associate	Bachelor's Degree	Internet	Customer Service	0
335	IT Consultant/Engineer Position Available	US, NY, NY		40000-50000		Our client, an established IT Consulting firm which focuses on both Traditional Infrastructure as well Cloud Computing, is in need of a talented and motivated IT Consultant/Engineer to join their team ASAP! Our client prides itself in honesty, transparency and teamwork, internally as well as with their clients. They have done events with Google, Rackspace and Dropbox, and focus on 5 areas of tech…			0	1	0	Full-time	Entry level		Information Technology and Services	Information Technology	0
336	Product Marketing Manager/Director	US, CA, Irvine	Marketing		Cylance is a global cybersecurity products and service company, specializeing in advanced threat security that detects and stops zero-day malware and APT attacks. Using advanced math and machine learning, coupled with the understanding of a hacker’s mindset, Cylance provide a proactive, preventive approach to security.	Cylance is changing the security paradigm through the use of math to combat malware and advanced threats. We are industry veterans out to make a difference in the security world. As a fun and innovative company which recently received 2nd round $20 Million already producing revenue, we are looking for a technical, outbound product marketing person to join our team.SummaryYou will be responsible f…	QualificationsBachelor's degree from an accredited university, MBA preferredCybersecurity background or experience, preferred experience with endpoint security, anti-virus or mobile device managementStart-up experience preferred but not requiredMust have strong writing and presentation skillsMust be able to travel about 10-20% of timeMust pay attention to detail and work efficientlyRequires the a…		0	1	0					Marketing	0
337	Sales Trainee	BE, BRU, Brussels	Sales		Optimy is a fast-growing company that develops and sells a unique solution (as a SaaS web- application) for sponsorship, partnership and donation management. The Optimy solution helps brands and foundations to optimise performance across the lifecycle of a project.Our Optimy users are market leaders in their sector, and include BNP Paribas Fortis, BMW, L'Oréal, ING, Volvo, Carrefour, Unipol Grupp…	Optimy is a fast-growing company that develops and sells a unique software (as a SaaS web-application) for sponsorship, partnership and grant management. The Optimy software helps brands and foundations to optimise performance across the lifecycle of a project.Our Optimy users are market leaders in their sector, and include BNP Paribas Fortis, BMW, L'Oréal, ING, Volvo, Carrefour, Unipol Gruppo, A…	Our ideal candidates have:- the ambition to gain experience in a start-up- a high level of enthusiasm and independenceWe are looking for native French, German, Dutch and/or Italian speakers with strong English.	An exciting work experience in a young and fast-growing companyAn opportunity to have a direct impact on, and be part of, the growth of the companyStrong international sales training experienceDepending on circumstances, a part of accommodation (foreign students) or transportation cost (belgian students) may be covered.	0	1	0	Other	Internship	High School or equivalent	Information Technology and Services	Sales	0
[truncated: 17,543 more rows]
